# Supplementary material for: Changes in adult sex ratio in wild bee communities are linked to urbanization
Source: Sci Rep. 2019 Mar 6;9:3767. doi: 10.1038/s41598-019-39601-8 (PMC6403428; doi:10.1038/s41598-019-39601-8)
Supplement: Supplementary file 3 — Table S2 [file 41598_2019_39601_MOESM3_ESM.csv]

Genus_Species	taxon_family	taxon_subfamily	taxon_tribe	genus_name	subgenus_name	species_name	taxon_author	nesting_substrate	behavior_category	native_status	Nest info	Female_IT_dist(mm)
Agapostemon sericeus	Halictidae	Halictinae	Halictini	Agapostemon	(Agapostemon)	sericeus	(F_rster 1771)	ground	solitary	native	Gibbs	1.9
Agapostemon splendens	Halictidae	Halictinae	Halictini	Agapostemon	(Agapostemon)	splendens	(Lepeletier 1841)	ground	solitary	native	Gibbs	2.384285714
Agapostemon virescens	Halictidae	Halictinae	Halictini	Agapostemon	(Agapostemon)	virescens	(Fabricius 1775)	ground	primitively social	native	Gibbs	2.16
Andrena arabis	Andrenidae	Andreninae	Andrenini	Andrena	(Scaphandrena)	arabis	Robertson 1897	ground	solitary	native	Gibbs	1.9
Andrena asteris	Andrenidae	Andreninae	Andrenini	Andrena	(Callandrena s.l.)	asteris	Robertson 1891	ground	solitary	native	Gibbs	2.9
Andrena barbilabris	Andrenidae	Andreninae	Andrenini	Andrena	(Leucandrena)	barbilabris	(Kirby 1802)	ground	solitary	native	Gibbs	2.0345
Andrena brevipalpis	Andrenidae	Andreninae	Andrenini	Andrena	(Rhacandrena)	brevipalpis	Cockerell 1930	ground	solitary	native	Gibbs	1.825
Andrena carlini	Andrenidae	Andreninae	Andrenini	Andrena	(Melandrena)	carlini	Cockerell 1901	ground	solitary	native	Gibbs	2.696428571
Andrena commoda	Andrenidae	Andreninae	Andrenini	Andrena	(Melandrena)	commoda	Smith 1879	ground	solitary	native	Gibbs	2.2
Andrena crataegi	Andrenidae	Andreninae	Andrenini	Andrena	(Plastandrena)	crataegi	Robertson 1893	ground	solitary	native	Gibbs	2.2
Andrena cressonii	Andrenidae	Andreninae	Andrenini	Andrena	(Holandrena)	cressonii	Robertson 1891	ground	solitary	native	Gibbs	1.75
Andrena dunningi	Andrenidae	Andreninae	Andrenini	Andrena	(Melandrena)	dunningi	Cockerell 1898	ground	solitary	native	Gibbs	2.4375
Andrena erigeniae	Andrenidae	Andreninae	Andrenini	Andrena	(Ptilandrena)	erigeniae	Robertson 1891	ground	solitary	native	Gibbs	1.3
Andrena forbesii	Andrenidae	Andreninae	Andrenini	Andrena			Robertson 1891	ground	solitary	native	Gibbs	2.0995
Andrena hirticincta	Andrenidae	Andreninae	Andrenini	Andrena	(Cnemidandrena)	hirticincta	Provancher 1888	ground	solitary	native	Gibbs	2.9125
Andrena imitatrix	Andrenidae	Andreninae	Andrenini	Andrena	(Scrapteropsis)	imitatrix	Cresson 1872	ground	solitary	native	Gibbs	1.9
Andrena miserabilis	Andrenidae	Andreninae	Andrenini	Andrena	(Larandrena)	miserabilis	Cresson 1872	ground	solitary	native	Gibbs	1.698214286
Andrena nasonii	Andrenidae	Andreninae	Andrenini	Andrena	(Simandrena)	nasonii	Robertson 1895	ground	solitary	native	Gibbs	1.8
Andrena nubecula	Andrenidae	Andreninae	Andrenini	Andrena	(Cnemidandrena)	nubecula	Smith 1853	ground	solitary	native	Gibbs	1.8375
Andrena perplexa	Andrenidae	Andreninae	Andrenini	Andrena	(Tylandrena)	perplexa	Smith 1853	ground	solitary	native	Gibbs	2.3875
Andrena simplex	Andrenidae	Andreninae	Andrenini	Andrena	(Callandrena s.l.)	simplex	Smith 1853	ground	solitary	native	Gibbs	2.3375
Andrena sp.	Andrenidae	Andreninae	Andrenini	Andrena	NA	NA	NA	ground	solitary	NA	Inference (all Andrena are ground-nesting)	1.98
Andrena vicina	Andrenidae	Andreninae	Andrenini	Andrena	(Melandrena)	vicina	Smith 1853	ground	solitary	native	Gibbs	2.48125
Andrena wilkella	Andrenidae	Andreninae	Andrenini	Andrena	(Taeniandrena)	wilkella	NA	ground	solitary	native	DiscoverLife	2.47
Andrena wilmattae	Andrenidae	Andreninae	Andrenini	Andrena	(Tylandrena)	wilmattae	Cockerell 1906	ground	solitary	native	Gibbs	3.11
Anthidium manicatum	Megachilidae	Megachilinae	Anthidiini	Anthidium	(Anthidium)	manicatum	(Linnaeus 1758)	cavity	solitary	exotic	Gibbs	3.844
Anthidium oblongatum	Megachilidae	Megachilinae	Anthidiini	Anthidium	(Proanthidium)	oblongatum	(Illiger 1806)	cavity	solitary	exotic	Gibbs	2.863333333
Anthophora bomboides	Apidae	Apinae	Anthophorini	Anthophora	(Melea)	bomboides	Kirby 1837	ground	solitary	native	Gibbs	NA
Anthophora terminalis	Apidae	Apinae	Anthophorini	Anthophora	(Clisodon)	terminalis	Cresson 1869	wood cavity	solitary	native	Gibbs	3.7625
Apis mellifera	Apidae	Apinae	Apini	Apis	(Apis)	mellifera	Linnaeus 1758	cavity	eusocial	exotic	Gibbs	3.646
Augochlora pura	Halictidae	Halictinae	Augochlorini	Augochlora	(Augochlora)	pura	(Say 1837)	rotten wood	solitary	native	Gibbs	1.595
Augochlorella aurata	Halictidae	Halictinae	Augochlorini	Augochlorella		aurata	(Smith 1853)	ground	primitively social	native	Gibbs	1.53375
Augochloropsis metallica	Halictidae	Halictinae	Augochlorini	Augochloropsis	(Paraugochloropsis)	metallica	(Fabricius 1793)	ground	primitively social	native	Gibbs	1.905
Bombus auricomus	Apidae	Apinae	Bombini	Bombus	(Bombias)	auricomus	(Robertson 1903)	aboveground	eusocial	native	Laverty, T.M and Harder, L. 1988. The Bumble Bees of Eastern Canada._Canadian Entomologist_120: 965-987.	4.775
Bombus bimaculatus	Apidae	Apinae	Bombini	Bombus	(Pyrobombus)	bimaculatus	Cresson 1863	ground	eusocial	native	Gibbs	3.7375
Bombus citrinus	Apidae	Apinae	Bombini	Bombus	(Psithyrus)	citrinus	(Smith 1854)	ground	cleptoparasite	native	Gibbs	4.085714286
Bombus fervidus	Apidae	Apinae	Bombini	Bombus	(Thoracobombus)	fervidus	(Fabricius 1798)	ground	eusocial	native	Gibbs	3.627
Bombus griseocollis	Apidae	Apinae	Bombini	Bombus	(Cullumanobombus)	griseocollis	(DeGeer 1773)	ground	eusocial	native	Gibbs	4.342857143
Bombus impatiens	Apidae	Apinae	Bombini	Bombus	(Pyrobombus)	impatiens	Cresson 1863	ground	eusocial	native	Gibbs	4.511
Bombus perplexus	Apidae	Apinae	Bombini	Bombus	(Pyrobombus)	perplexus	Cresson 1863	ground	eusocial	native	Williams, P.H., Thorp, R.W., Richardson, L.L. and Colla, S.R. 2014._The Bumble bees of North America: An Identification guide. Princeton University Press, Princeton.	3.668823529
Bombus sp.	Apidae	Apinae	Bombini	Bombus	NA	NA	NA	NA	NA	NA	genus has a wide range of nesting prefernces	3.115833333
Bombus vagans	Apidae	Apinae	Bombini	Bombus	(Pyrobombus)	vagans	Smith 1854	ground	eusocial	native	Gibbs	1.24
Calliopsis andreniformis	Andrenidae	Panurginae	Calliopsini	Calliopsis	(Calliopsis)	andreniformis	Smith 1853	ground	solitary	native	Gibbs	1.273809524
Ceratina calcarata	Apidae	Xylocopinae	Ceratinini	Ceratina	(Zadontomerus)	calcarata	Robertson 1900	stem	solitary	native	Gibbs	1.1745238
Ceratina dupla	Apidae	Xylocopinae	Ceratinini	Ceratina	(Zadontomerus)	dupla	Say 1837	stem	solitary	native	Gibbs	1.456
Ceratina mikmaqi	Apidae	Xylocopinae	Ceratinini	Ceratina	(Zadontomerus)	mikmaqi	Rehan and Sheffield 2011	stem	solitary	native	Gibbs	0.932
Ceratina strenua	Apidae	Xylocopinae	Ceratinini	Ceratina	(Zadontomerus)	strenua	Smith 1879	stem	solitary	native	Gibbs	1.525
Chelostoma philadelphi	Megachilidae	Megachilinae	Osmiini	Chelostoma	(Prochelostoma)	philadelphi	(Robertson 1891)	stem	solitary	native	Gibbs	2.43
Coelioxys modesta	Megachilidae	Megachilinae	Megachilini	Coelioxys	( Cyrtocoelioxys)	modesta	Smith 1854	cavity	cleptoparasite	NA	DiscoverLife	3.19
Coelioxys porterae	Megachilidae	Megachilinae	Megachilini	Coelioxys	(Boreocoelioxys)	porterae	Cockerell 1900	cavity	cleptoparasite	native		2.5
Coelioxys rufitarsis	Megachilidae	Megachilinae	Megachilini	Coelioxys	(Boreocoelioxys)	rufitarsis	Smith 1854	ground	cleptoparasite	native	Gibbs	3.35
Colletes compactus	Colletidae	Colletinae		Colletes		compactus	Cresson 1868	ground	solitary	native	Gibbs	2.862666667
Colletes inaequalis	Colletidae	Colletinae		Colletes		inaequalis	Say 1837	ground	solitary	native	Gibbs	3.18
Colletes latitarsis	Colletidae	Colletinae	NA	Colletes	NA	lasitarsis	Robertson 1891	ground	solitary	native		1.78
Dufourea novaeangliae	Halictidae	Rophitinae	NA	Dufourea	(none)	novaeangliae	Robertson 1897	ground	solitary	native	Eickwort, G., Kukuk, P., & Wesley, F. (1986). The Nesting Biology of Dufourea novaeangliae (Hymenoptera: Halictidae) and the Systematic Position of the Dufoureinae Based on Behavior and Development._Journal of the Kansas Entomological Society,_59(1), 103-120. Retrieved from http://www.jstor.org/stable/25084743	1.4
Halictus confusus	Halictidae	Halictinae	Halictini	Halictus	(Seladonia)	confusus	Smith 1853	ground	primitively social	native	Gibbs	1.82
Halictus ligatus	Halictidae	Halictinae	Halictini	Halictus	(Odontalictus)	ligatus	Say 1837	ground	eusocial	native	Gibbs	2.545
Halictus parallelus	Halictidae	Halictinae	Halictini	Halictus	(Nealictus)	parallelus	Say 1837	ground	eusocial	native	Gibbs	1.75
Halictus rubicundus	Halictidae	Halictinae	Halictini	Halictus	(Protohalictus)	rubicundus	(Christ 1791)	ground	primitively social	native	Gibbs	1.745
Heriades carinata	Megachilidae	Megachilinae	Osmiini	Heriades	(Neotrypetes)	carinata	Cresson 1864	stem	solitary	native	Gibbs	1.2375
Hoplitis producta	Megachilidae	Megachilinae	Osmiini	Hoplitis	(Alcidamea)	producta	(Cresson 1864)	stem	solitary	native	Gibbs	1.59
Hoplitis sp.	Megachilidae	Megachilinae	Osmiini	Hoplitis	NA	NA	NA	NA	NA	NA	genus has a wide range of nesting prefernces	1.3
Hylaeus affinis	Colletidae	Hylaeinae		Hylaeus	(Prosopis)	affinis	(Smith 1853)	stem	solitary	native	Gibbs	0.985
Hylaeus annulatus	Colletidae	Hylaeinae		Hylaeus	(Hylaeus)	annulatus	(Linnaeus 1758)	stem	solitary	native	Gibbs	1.238
Hylaeus hyalinatus	Colletidae	Hylaeinae		Hylaeus	(Spatulariella)	hyalinatus	Smith 1842	stem	solitary	exotic	Gibbs	1.148
Hylaeus leptocephalus	Colletidae	Hylaeinae		Hylaeus	(Hylaeus)	leptocephalus	"(Morawitz 1871[""1870""])"	stem	solitary	exotic	Gibbs	0.980357143
Hylaeus mesillae	Colletidae	Hylaeinae		Hylaeus	(Hylaeus)	mesillae	(Cockerell 1896)	stem	solitary	native	Gibbs	1.028333333
Hylaeus modestus	Colletidae	Hylaeinae		Hylaeus	(Prosopis)	modestus	Say 1837	stem	solitary	native	Gibbs	1.35
Hylaeus sparsus	Colletidae	Hylaeinae		Hylaeus	(Metziella)	sparsus	(Cresson 1869)	stem	solitary	native	Gibbs	1.042
Lasioglossum admirandum	Halictidae	Halictinae	Halictini	Lasioglossum	(Dialictus)	admirandum	(Sandhouse 1924)	ground	eusocial	native	Gibbs	1.0390625
Lasioglossum anomalum	Halictidae	Halictinae	Halictini	Lasioglossum	(Dialictus)	anomalum	(Robertson 1892)	ground	eusocial	native	Gibbs	1.454
Lasioglossum bruneri	Halictidae	Halictinae	Halictini	Lasioglossum	(Dialictus)	bruneri	(Crawford 1902)	ground	eusocial	native	Gibbs	1
Lasioglossum cattellae	Halictidae	Halictinae	Halictini	Lasioglossum	(Dialictus)	cattellae	(Ellis 1913)	ground	eusocial	native	Gibbs	2
Lasioglossum cinctipes	Halictidae	Halictinae	Halictini	Lasioglossum	(Evylaeus)	cinctipes	(Provancher 1888)	ground	eusocial	native	Gibbs	1.35
Lasioglossum coeruleum	Halictidae	Halictinae	Halictini	Lasioglossum	(Dialictus)	coeruleum	(Robertson 1893)	rotten wood	eusocial	native	Gibbs	1.95
Lasioglossum coriaceum	Halictidae	Halictinae	Halictini	Lasioglossum	(Lasioglossum)	coriaceum	(Smith 1853)	ground	solitary	native	Gibbs	1.179
Lasioglossum cressonii	Halictidae	Halictinae	Halictini	Lasioglossum	(Dialictus)	cressonii	(Robertson 1890)	rotten wood	eusocial	native	Gibbs	1.2611
Lasioglossum ellisiae	Halictidae	Halictinae	Halictini	Lasioglossum	(Dialictus)	ellisiae	(Sandhouse 1924)	ground	eusocial	native	Gibbs	1.108
Lasioglossum ephialtum	Halictidae	Halictinae	Halictini	Lasioglossum	(Dialictus)	ephialtum	Gibbs 2010	ground	eusocial	native	Gibbs	1.02
Lasioglossum foveolatum	Halictidae	Halictinae	Halictini	Lasioglossum	(Dialictus)	foveolatum	(Robertson 1902)	ground	eusocial	native	Gibbs	1.4333
Lasioglossum foxii	Halictidae	Halictinae	Halictini	Lasioglossum	(Hemihalictus)	foxii	(Robertson 1895)	ground	solitary	native	Gibbs	1.67
Lasioglossum gotham	Halictidae	Halictinae	Halictini	Lasioglossum	(Dialictus)	gotham	Gibbs 2011	ground	eusocial	native	Gibbs	1.058
Lasioglossum hitchensi	Halictidae	Halictinae	Halictini	Lasioglossum	(Dialictus)	hitchensi	Gibbs 2012	ground	eusocial	native	Gibbs	1.323333333
Lasioglossum illinoense	Halictidae	Halictinae	Halictini	Lasioglossum	(Dialictus)	illinoense	(Robertson 1892)	ground	eusocial	native	Gibbs	1.1
Lasioglossum imitatum	Halictidae	Halictinae	Halictini	Lasioglossum	(Dialictus)	imitatum	(Smith 1853)	ground	eusocial	native	Gibbs	0.819
Lasioglossum laevissimum	Halictidae	Halictinae	Halictini	Lasioglossum	(Dialictus)	laevissimum	(Smith 1853)	ground	eusocial	native	Gibbs	1.39
Lasioglossum leucocomum	Halictidae	Halictinae	Halictini	Lasioglossum	(Dialictus)	leucocomum	(Lovell 1908)	ground	eusocial	native	Gibbs	1.286607143
Lasioglossum leucozonium	Halictidae	Halictinae	Halictini	Lasioglossum	NA	leucozonium	NA	ground	solitary	introduced	Wikipedia	1.275
Lasioglossum lineatulum	Halictidae	Halictinae	Halictini	Lasioglossum	(Dialictus)	lineatulum	(Crawford 1906)	ground	eusocial	native	Gibbs	1.285
Lasioglossum macoupinense	Halictidae	Halictinae	Halictini	Lasioglossum	(Hemihalictus)	macoupinense	(Robertson 1895)	ground	solitary	native	Gibbs	1.193333333
Lasioglossum nigroviride	Halictidae	Halictinae	Halictini	Lasioglossum	(Dialictus)	nigroviride	(Graenicher 1911)	wood	eusocial	native	Gibbs	1.7375
Lasioglossum oblongum	Halictidae	Halictinae	Halictini	Lasioglossum	(Dialictus)	oblongum	(Lovell 1905)	rotten wood	eusocial	native	Gibbs	1.231590909
Lasioglossum obscurum	Halictidae	Halictinae	Halictini	Lasioglossum	(Dialictus)	obscurum	(Robertson 1892)	ground	eusocial	native	Gibbs	1.306666667
Lasioglossum oenotherae	Halictidae	Halictinae	Halictini	Lasioglossum	(Sphecodogastra)	oenotherae	(Stevens 1920)	ground	solitary	native	Gibbs	1.445
Lasioglossum paradmirandum	Halictidae	Halictinae	Halictini	Lasioglossum	(Dialictus)	paradmirandum	(Knerer and Atwood 1966)	ground	eusocial	native	Gibbs	1.044
Lasioglossum pectorale	Halictidae	Halictinae	Halictini	Lasioglossum	(Hemihalictus)	pectorale	(Smith 1853)	ground	solitary	native	Gibbs	1.448
Lasioglossum pictum	Halictidae	Halictinae	Halictini	Lasioglossum	(Dialictus)	pictum	(Crawford 1902)	ground	eusocial	native	Gibbs	1.11
Lasioglossum pilosum	Halictidae	Halictinae	Halictini	Lasioglossum	(Dialictus)	pilosum	(Smith 1853)	ground	eusocial	native	Gibbs	1.206428571
Lasioglossum platyparium	Halictidae	Halictinae	Halictini	Lasioglossum	(Dialictus)	platyparium	(Robertson 1895)	ground	cleptoparasite	native	Gibbs	1.17
Lasioglossum smilacinae	Halictidae	Halictinae	Halictini	Lasioglossum	(Dialictus)	smilacinae	(Robertson 1899)	ground	eusocial	native	Gibbs	1.6015625
Lasioglossum sp.	Halictidae	Halictinae	Halictini	Lasioglossum	NA	NA	NA	NA	NA	NA	most of them nest in the ground with a few exceptions	NA
Lasioglossum subviridatum	Halictidae	Halictinae	Halictini	Lasioglossum	(Dialictus)	subviridatum	(Cockerell 1938)	rotten wood	eusocial	native	Gibbs	1.198701299
Lasioglossum tegulare	Halictidae	Halictinae	Halictini	Lasioglossum	(Dialictus)	tegulare	(Robertson 1890)	ground	eusocial	native	Gibbs	0.928
Lasioglossum versatum	Halictidae	Halictinae	Halictini	Lasioglossum	(Dialictus)	versatum	(Robertson 1902)	ground	eusocial	native	Gibbs	1.35333
Lasioglossum viridatum	Halictidae	Halictinae	Halictini	Lasioglossum	(Dialictus)	viridatum	Lovell 1905	ground	eusoicial	native	Onuferko, T.M., Kutby, R. and Richards, M.H., 2015	1.09
Lasioglossum weemsi	Halictidae	Halictinae	Halictini	Lasioglossum	(Dialictus)	weemsi	(Mitchell 1960)	ground	eusocial	native	Gibbs	1.13125
Megachile addenda	Megachilidae	Megachilinae	Megachilini	Megachile	(Xanthosarus)	addenda	Cresson 1878	ground	solitary	native	Cane et al 1996	3.86
Megachile brevis	Megachilidae	Megachilinae	Megachilini	Megachile	(Litomegachile)	brevis	Say 1837	cavity / ground	solitary	native	Gibbs	2.61
Megachile campanulae	Megachilidae	Megachilinae	Megachilini	Megachile	(Chelostomoides)	campanulae	(Robertson 1903)	cavity	solitary	native	Gibbs	2.28
Megachile centuncularis	Megachilidae	Megachilinae	Megachilini	Megachile	(Megachile)	centuncularis	(Linnaeus 1758)	cavity	solitary	exotic	Gibbs	3.416
Megachile frigida	Megachilidae	Megachilinae	Megachilini	Megachile	(Xanthosarus)	frigida	Smith 1853	wood	solitary	native	Gibbs	4.25
Megachile latimanus	Megachilidae	Megachilinae	Megachilini	Megachile	(Xanthosarus)	latimanus	Say 1823	ground	solitary	native	Gibbs	4.0625
Megachile mendica	Megachilidae	Megachilinae	Megachilini	Megachile	(Litomegachile)	mendica	Cresson 1878	cavity / ground	solitary	native	Gibbs	3.0625
Megachile mucida	Megachilidae	Megachilinae	Megachilini	Megachile	(Xanthosarus)	mucida	Cresson 1878	ground	solitary	native	Gibbs	3.53125
Megachile pugnata	Megachilidae	Megachilinae	Megachilini	Megachile	(Sayapis)	pugnata	Say 1837	cavity	solitary	native	Gibbs	3.75
Megachile rotundata	Megachilidae	Megachilinae	Megachilini	Megachile	(Eutricharaea)	rotundata	(Fabricius 1787)	cavity	solitary	exotic	Gibbs	2.488
Megachile sculpturalis	Megachilidae	Megachilinae	Megachilini	Megachile	(Callomegachile)	sculpturalis	Smith 1853	cavity	solitary	exotic	Gibbs	NA
Megachile texana	Megachilidae	Megachilinae	Megachilini	Megachile	(Litomegachile)	texana	Cresson 1878	ground	solitary	native	Gibbs	3.340833333
Melissodes agilis	Apidae	Apinae	Eucerini	Melissodes	(Eumelissodes)	agilis	Cresson 1878	ground	solitary	native	Gibbs	3.292
Melissodes bimaculatus	Apidae	Apinae	Eucerini	Melissodes	(Melissodes)	bimaculatus	(Lepeletier 1825)	ground	solitary	native	Gibbs	2.92
Melissodes communis	Apidae	Apinae	Eucerini	Melissodes	(Melissodes)	communis	Cresson 1878	ground	solitary	native	Gibbs	2.88
Melissodes desponsus	Apidae	Apinae	Eucerini	Melissodes	(Heliomelissodes)	desponsus	Smith 1854	ground	solitary	native	Gibbs	3.45
Melissodes subillata	Apidae	Apinae	Eucerini	Melissodes	NA	subillata	NA	ground	solitary	native		3.19
Melissodes trinodis	Apidae	Apinae	Eucerini	Melissodes	NA	trinodis	NA	ground	solitary	native		3.44
Nomada articulata	Apidae	Nomadinae	Nomadini	Nomada	NA	articulata	Smith 1854	ground	cleptoparasite	native	Gibbs	1.53
Nomada cressonii	Apidae	Nomadinae	Nomadini	Nomada	NA	cressonii	Robertson 1893	ground	cleptoparasite	native	Gibbs	1.74
Nomada ef. Lepidii	Apidae	Nomadinae	Nomadini	Nomada	NA	lepida	NA	NA	cleptoparasite	NA		1.89
Nomada illinoensis	Apidae	Nomadinae	Nomadini	Nomada	NA	illinoensis	Robertson 1900	ground	cleptoparasite	native	Gibbs	1.2265625
Nomada luteoloides	Apidae	Nomadinae	Nomadini	Nomada	NA	luteoloides	Robertson 1895	ground	cleptoparasite	native	Gibbs	1.81875
Nomada parva	Apidae	Nomadinae	Nomadini	Nomada	NA	parva	Robertson 1900	ground	cleptoparasite	native	Gibbs	NA
Osmia atriventris	Megachilidae	Megachilinae	Osmiini	Osmia	(Melanosmia)	atriventris	Cresson 1864	bark / stem / wood	solitary	native	Cane et al 2007	1.922
Osmia caerulescens	Megachilidae	Megachilinae	Osmiini	Osmia	(Helicosmia)	caerulescens	(Linnaeus 1758)	cavity / wood	solitary	exotic	Gibbs; "Nests are constructed within existing cavities, including insect exit burrows in dead wood, crevices in masonry, and trap-nests designed as nesting sites for various bees and wasps (see Krombein 1969; Free & Williams 1970; Raw 1974; O'Toole 2001)" http://www.bwars.com/index.php?q=bee/megachilidae/osmia-caerulescens	2.13
Osmia cornifrons	Megachilidae	Megachilinae	Osmiini	Osmia	(Osmia)	cornifrons	(Radoszkowski 1887)	cavity	solitary	exotic	Gibbs; confirmed by McKinney & Park 2012	2.905
Osmia distincta	Megachilidae	Megachilinae	Osmiini	Osmia	(Melanosmia)	distincta	Cresson 1864	stem/cavity	solitary	native	Gibbs	2.15
Osmia georgica	Megachilidae	Megachilinae	Osmiini	Osmia	(Helicosmia)	georgica	Cresson 1878	wood	solitary	native	Gibbs	NA
Osmia pumila	Megachilidae	Megachilinae	Osmiini	Osmia	(Melanosmia)	pumila	Cresson 1864	cavity / stem	solitary	native	Gibbs	1.614444444
Peponapis pruinosa	Apidae	Apinae	Eucerini	Peponapis	(Peponapis)	pruinosa	(Say 1837)	ground	solitary	native	Gibbs	3.706666667
Sphecodes antennariae	Halictidae	Halictinae	Halictini	Sphecodes		antennariae	Robertson 1891	ground	cleptoparasite	native	Gibbs	0.99
Sphecodes atlantis	Halictidae	Halictinae	Halictini	Sphecodes		atlantis	Mitchell 1956	ground	cleptoparasite	native	Gibbs	0.77
Sphecodes cressonii	Halictidae	Halictinae	Halictini	Sphecodes		cressonii	(Robertson 1903)	ground	cleptoparasite	native	Gibbs	1.24
Sphecodes sp. A	Halictidae	Halictinae	Halictini	Sphecodes	NA	NA	NA	NA	cleptoparasite	NA		NA
Sphecodes sp. B	Halictidae	Halictinae	Halictini	Sphecodes	NA	NA	NA	NA	cleptoparasite	NA		NA
Triepeolus lunatus	Apidae	Nomadinae	Epeolini	Triepeolus		lunatus	(Say 1824)	ground	cleptoparasite	native	Gibbs	2.11
Xylocopa virginica	Apidae	Xylocopinae	Xylocopini	Xylocopa	(Xylocopoides)	virginica	(Linnaeus 1771)	wood	solitary	native	Gibbs	6.068666667
