# Supplementary material for: Changes in adult sex ratio in wild bee communities are linked to urbanization
Source: Sci Rep. 2019 Mar 6;9:3767. doi: 10.1038/s41598-019-39601-8 (PMC6403428; doi:10.1038/s41598-019-39601-8)
Supplement: Supplementary file 5 — Table S11 [file 41598_2019_39601_MOESM5_ESM.csv]

Date	Survey.type	Survey.no	AM	PM	Site	Species	Count	Area	Species.Area
5/29/2014	N	N1	x	x	A	Wood sorrel	30.5	3.141592654	95.81857595
5/29/2014	N	N1	x	x	A	White fleabane	30.5	0.502654825	15.33097216
5/29/2014	N	N1	x	x	A	salsify	5	12.56637	62.83185
5/29/2014	N	N1	x	x	A	miute red spike	750.5	0.049087385	36.8400826
5/29/2014	N	N1			BH	Yarrow	5	11.87914722	59.3957361
5/29/2014	N	N1			BH	strawberry	350.5	4.523893421	1585.624644
5/29/2014	N	N1			BH	raspberry	75.5	1.767145868	133.419513
5/29/2014	N	N1			BH	Marigold	5	12.56637061	62.83185305
5/29/2014	N	N1			BH	iris	5	4	20
5/29/2014	N	N1			BH	dandelion	5	11.04466167	55.22330835
5/26/2014	N	N1	x	x	BP	wood sorrel	5	3.141592654	15.70796327
5/26/2014	N	N1	x	x	BP	violet	30.5	12.25	373.625
5/26/2014	N	N1	x	x	BP	ground ivy	350.5	0.25	87.625
5/26/2014	N	N1	x	x	BP	dandelion	30.5	11.04466167	336.8621809
5/26/2014	N	N1	x	x	BP	chives	350.5	3.534291735	1238.769253
5/26/2014	N	N1	x	x	BP	chickweed	30.5	0.441786467	13.47448724
5/29/2014	N	N1	x	x	CC	Tomato	5	1.767145868	8.83572934
5/29/2014	N	N1	x	x	CC	Strawberry	5	4.523893421	22.61946711
5/29/2014	N	N1	x	x	CC	Marigold	5	12.56637061	62.83185305
5/29/2014	N	N1	x	x	CC	globe amaranth	5	9.621127502	48.10563751
5/29/2014	N	N1	x	x	CC	flax	5	1.767145868	8.83572934
5/29/2014	N	N1	x	x	CC	chives	30.5	3.534291735	107.7958979
5/29/2014	N	N1	x	x	CC	basil	5	0.2	1
5/29/2014	N	N1	x	x	CC	basil	30.5	0.35	10.675
5/30/2014	N	N1	x	x	CE	yellow goldenrod like	75.5	0.441786467	33.35487825
5/30/2014	N	N1	x	x	CE	small flowered crowsfoot	5	1.767145868	8.83572934
5/30/2014	N	N1	x	x	CE	dandelion	5	11.04466167	55.22330835
5/30/2014	N	N1	x	x	CE	cinquefoil	5	0.785398163	3.926990815
5/30/2014	N	N1	x	x	CE	chickweed	5	0.441786467	2.208932335
5/31/2014	N	N1			CF	strawberry	5	4.523893421	22.61946711
5/31/2014	N	N1			CF	cilantro	5	0.392699082	1.96349541
5/31/2014	N	N1			CF	chives	75.5	3.534291735	266.839026
5/26/2014	N	N1	x	x	CFP	vinca	75.5	3.141593	237.1902715
5/26/2014	N	N1	x	x	CFP	purple deadnettle	30.5	0.1	3.05
5/25/2014	N	N1	x	x	CSS	penny cress	350.5	0.196349541	68.82051412
5/25/2014	N	N1	x	x	CSS	brassica	750.5	0.441786467	331.5607435
5/25/2014	N	N1	x	x	CSS	brassica	75.5	2.010619298	151.801757
5/30/2014	N	N1			DCG	white fleabane	30.5	0.502654825	15.33097216
5/30/2014	N	N1			DCG	ground ivy	1000	0.25	250
5/30/2014	N	N1			DCG	dandelion	5	11.04466167	55.22330835
5/30/2014	N	N1			DCG	dame's rocket	750.5	3.976078202	2984.046691
5/25/2014	N	N1	x	x	E	brassica	350.5	0.441786467	154.8461567
5/25/2014	N	N1	x	x	EMU	shepherd's purse	150.5	0.031415927	4.728097014
5/25/2014	N	N1	x	x	EMU	red columbine	5	3.141592654	15.70796327
5/25/2014	N	N1	x	x	EMU	purple deadnettle	150.5	0.1	15.05
5/25/2014	N	N1	x	x	EMU	persian speedwell	75.5	0.25	18.875
5/25/2014	N	N1	x	x	EMU	dandelion	30.5	11.04466167	336.8621809
5/25/2014	N	N1	x	x	EMU	chives	75.5	3.534291735	266.839026
5/30/2014	N	N1			ESG	trailing raspberry	30.5	1.767145868	53.89794897
5/30/2014	N	N1			ESG	Japanese honeysuckle	350.5	0.7	245.35
5/29/2014	N	N1	x	x	FI	yellow sweet clover	350.5	0.375	131.4375
5/29/2014	N	N1	x	x	FI	white clover	30.5	0.883572934	26.94897449
5/29/2014	N	N1	x	x	FI	purple deadnettle	5	0.1	0.5
5/29/2014	N	N1	x	x	FI	horseradish	1000	0.441786467	441.786467
5/29/2014	N	N1	x	x	FI	dandelion	5	11.04466167	55.22330835
5/29/2014	N	N1	x	x	FI	chives	30.5	3.534291735	107.7958979
5/30/2014	N	N1	x	x	LG	wild geranium	30.5	3.141592654	95.81857595
5/30/2014	N	N1	x	x	LG	red columbine	150.5	3.141592654	472.8096944
5/30/2014	N	N1	x	x	LG	ornamental allium	5	0.785398163	3.926990815
5/30/2014	N	N1	x	x	LG	chives	350.5	3.534291735	1238.769253
5/30/2014	N	N1	x	x	LG	chamomile	150.5	3.976078202	598.3997694
5/30/2014	N	N1	x	x	LSC	wood sorrel	30.5	3.141592654	95.81857595
5/30/2014	N	N1	x	x	LSC	white fleabane	30.5	0.502654825	15.33097216
5/30/2014	N	N1	x	x	LSC	rosemary	30.5	1.767145868	53.89794897
5/30/2014	N	N1	x	x	LSC	purple deadnettle	30.5	0.1	3.05
5/30/2014	N	N1	x	x	LSC	persian speedwell	30.5	0.25	7.625
5/30/2014	N	N1	x	x	LSC	dame's rocket	75.5	3.976078202	300.1939043
5/30/2014	N	N1	x	x	LSC	yellow cobra	150.5	1.125	169.3125
5/30/2014	N	N1			MF	horseradish	75.5	0.441786467	33.35487826
5/30/2014	N	N1			MF	dandelion	30.5	11.04466167	336.8621809
5/30/2014	N	N1	x	x	NC	purple deadnettle	5	0.1	0.5
5/30/2014	N	N1	x	x	NC	purple brassica	5	1.767145868	8.83572934
5/30/2014	N	N1	x	x	NC	chives	75.5	3.534291735	266.839026
5/30/2014	N	N1	x	x	NC	brassica rapa	30.5	0.441786467	13.47448724
5/30/2014	N	N1	x	x	NC	brassica oleracea	350.5	0.785398163	275.2820561
5/29/2014	N	N1	x	x	NP	yellow sweet clover	5	0.375	1.875
5/29/2014	N	N1	x	x	NP	wood sorrel	5	3.141592654	15.70796327
5/29/2014	N	N1	x	x	NP	persian speedwell	5	0.25	1.25
5/29/2014	N	N1	x	x	NP	marigold	5	12.56637061	62.83185305
5/29/2014	N	N1	x	x	NP	chives	350.5	3.534291735	1238.769253
5/26/2014	N	N1	x	x	P	yellow hop clover	5	0.015707963	0.078539815
5/26/2014	N	N1	x	x	P	dandelion	5	11.04466167	55.22330835
5/26/2014	N	N1	x	x	P	chickweed	30.5	0.441786467	13.47448724
5/29/2014	N	N1	x	x	PCG	yellow sweet clover	30.5	0.375	11.4375
5/29/2014	N	N1	x	x	PCG	purple deadnettle	1000	0.1	100
5/29/2014	N	N1	x	x	PCG	persian speedwell	30.5	0.25	7.625
5/29/2014	N	N1	x	x	PCG	henbit	30.5	0.3	9.15
5/29/2014	N	N1	x	x	PCG	common mallow	30.5	1.130973355	34.49468733
5/29/2014	N	N1	x	x	PCG	chives	30.5	3.534291735	107.7958979
5/29/2014	N	N1	x	x	PCG	catnip	1000	0.5	500
5/29/2014	N	N1			SC	yellow hop clover	150.5	0.015707963	2.364048432
5/29/2014	N	N1			SC	Wood Sorrel	30.5	3.141592654	95.81857595
5/29/2014	N	N1			SC	Wild Geranium	75.5	3.141592654	237.1902454
5/29/2014	N	N1			SC	purple deadnettle	5	0.1	0.5
5/29/2014	N	N1			SC	persian speedwell	150.5	0.25	37.625
5/29/2014	N	N1			SC	pansy	30.5	14.18625433	432.6807571
5/29/2014	N	N1			SC	dandelion	5	11.04466167	55.22330835
5/29/2014	N	N1			SC	Common Mallow	5	1.130973355	5.654866775
5/29/2014	N	N1	x	x	SPH	yellow rocket	75.5	0.441786467	33.35487826
5/29/2014	N	N1	x	x	SPH	yellow hop clover	750.5	0.015707963	11.78882623
5/29/2014	N	N1	x	x	SPH	ground ivy	350.5	0.25	87.625
5/29/2014	N	N1	x	x	SPH	chickweed	75.5	0.441786467	33.35487826
5/29/2014	N	N1			WP	yellow hop clover	75.5	0.015707963	1.185951207
5/29/2014	N	N1			WP	wood sorrel	5	1.767145868	8.83572934
5/29/2014	N	N1			WP	white clover	150.5	0.883572934	132.9777266
5/29/2014	N	N1			WP	dandelion	30.5	11.04466167	336.8621809
6/27/2014	N	N2	x	x	A	yarrow	150.5	11.87914722	1787.811657
6/27/2014	N	N2	x	x	A	rough-fruited cinquefoil (AKA sulfur)	5	0.785398163	3.926990815
6/27/2014	N	N2	x	x	A	common hawkweed	5	1.767145868	8.83572934
6/26/2014	N	N2	x	x	BH	yellow hop clover	5	0.015707963	0.078539815
6/26/2014	N	N2	x	x	BH	wood sorrel	5	3.141592654	15.70796327
6/26/2014	N	N2	x	x	BH	white clover	30.5	0.883572934	26.94897449
6/26/2014	N	N2	x	x	BH	white campion	5	4.908739	24.543695
6/26/2014	N	N2	x	x	BH	strawberry	30.5	1.767145868	53.89794897
6/26/2014	N	N2	x	x	BH	marigold	30.5	12.56637061	383.2743036
6/26/2014	N	N2	x	x	BH	dandelion	5	11.04466167	55.22330835
6/26/2014	N	N2	x	x	BH	brassica	5	2.010619298	10.05309649
6/26/2014	N	N2	x	x	BH	arugula	750.5	1.327322896	996.1558334
6/28/2014	N	N2	x	x	BP	zinnia	5	23.75829444	118.7914722
6/28/2014	N	N2	x	x	BP	white clover	75.5	0.883572934	66.70975652
6/28/2014	N	N2	x	x	BP	sweet alyssum	30.5	0.785398163	23.95464397
6/28/2014	N	N2	x	x	BP	sweet alyssum	1000	0.070685835	70.685835
6/28/2014	N	N2	x	x	BP	garden salvia	75.5	0.3	22.65
6/28/2014	N	N2	x	x	BP	dill	30.5	2.454369261	74.85826246
6/28/2014	N	N2	x	x	BP	comfrey	30.5	1.767145868	53.89794897
6/28/2014	N	N2	x	x	BP	cleome	30.5	6	183
6/27/2014	N	N2	x	x	CC	thyme	1000	0.04	40
6/27/2014	N	N2	x	x	CC	sage	150.5	1.125	169.3125
6/27/2014	N	N2	x	x	CC	lavender	150.5	0.375	56.4375
6/27/2014	N	N2	x	x	CC	flax	30.5	1.767145868	53.89794897
6/26/2014	N	N2	x	x	CE	yellow hop clover	75.5	0.015707963	1.185951207
6/26/2014	N	N2	x	x	CE	white clover	75.5	0.883572934	66.70975652
6/26/2014	N	N2	x	x	CE	onion	30.5	25.13274123	766.5486075
6/26/2014	N	N2	x	x	CE	galinsoga	5	0.196349541	0.981747705
6/26/2014	N	N2	x	x	CE	cilantro	30.5	0.392699082	11.977322
6/26/2014	N	N2	x	x	CE	brassica rapa	350.5	0.441786467	154.8461567
6/26/2014	N	N2	x	x	CF	yellow hop clover	30.5	0.015707963	0.479092872
6/26/2014	N	N2	x	x	CF	yellow goatsbeard	5	9.621127502	48.10563751
6/26/2014	N	N2	x	x	CF	white clover	75.5	0.883572934	66.70975652
6/26/2014	N	N2	x	x	CF	persian speedwell	75.5	0.25	18.875
6/26/2014	N	N2	x	x	CF	dandelion	5	11.04466167	55.22330835
6/26/2014	N	N2	x	x	CF	common mallow	5	1.130973355	5.654866775
6/26/2014	N	N2	x	x	CF	common cinquefoil	5	0.785398163	3.926990815
6/26/2014	N	N2	x	x	CF	chickweed	30.5	0.441786467	13.47448724
6/26/2014	N	N2	x	x	CF	bull thistle	30.5	9.621127502	293.4443888
6/27/2014	N	N2	x	x	CFP	tomato	75.5	1.767145868	133.419513
6/27/2014	N	N2	x	x	CFP	pepper	5	3.141592654	15.70796327
6/27/2014	N	N2	x	x	CFP	pepper	5	3.141592654	15.70796327
6/27/2014	N	N2	x	x	CFP	marigold	30.5	12.56637061	383.2743036
6/27/2014	N	N2	x	x	CFP	galinsoga	350.5	0.196349541	68.82051412
6/27/2014	N	N2	x	x	CFP	basil	30.5	0.35	10.675
6/28/2014	N	N2	x	x	CSS	tomato	30.5	1.767145868	53.89794897
6/28/2014	N	N2	x	x	CSS	summer squash	30.5	44.17864669	1347.448724
6/28/2014	N	N2	x	x	CSS	nasturtium	5	14.52201204	72.6100602
6/28/2014	N	N2	x	x	CSS	marigold	30.5	12.56637061	383.2743036
6/28/2014	N	N2	x	x	CSS	bachelor's button	30.5	7.068583471	215.5917959
6/27/2014	N	N2	x	x	DCG	yellow hop clover	30.5	0.015707963	0.479092872
6/27/2014	N	N2	x	x	DCG	yellow goatsbeard	5	9.621127502	48.10563751
6/27/2014	N	N2	x	x	DCG	white fleabane	350.5	0.502654825	176.1805162
6/27/2014	N	N2	x	x	DCG	white clover	75.5	0.883572934	66.70975652
6/27/2014	N	N2	x	x	DCG	white campion	75.5	4.908739	370.6097945
6/27/2014	N	N2	x	x	DCG	nightshade	30.5	1.22718463	37.42913122
6/27/2014	N	N2	x	x	DCG	motherwort	150.5	0.1	15.05
6/27/2014	N	N2	x	x	DCG	hoary alyssum	75.5	0.785398163	59.29756131
6/27/2014	N	N2	x	x	DCG	ground ivy	30.5	0.25	7.625
6/27/2014	N	N2	x	x	DCG	garden phlox	5	1.767145868	8.83572934
6/27/2014	N	N2	x	x	DCG	dandelion	5	11.04466167	55.22330835
6/28/2014	N	N2	x	x	E	milkweed	1000	0.502654825	502.654825
6/28/2014	N	N2	x	x	E	leafy spurge	350.5	3	1051.5
6/28/2014	N	N2	x	x	E	dogbane	350.5	0.070685835	24.77538517
6/28/2014	N	N2	x	x	EMU	yellow hop clover	150.5	0.015707963	2.364048432
6/28/2014	N	N2	x	x	EMU	wood sorrel	5	3.141592654	15.70796327
6/28/2014	N	N2	x	x	EMU	white clover	75.5	0.883572934	66.70975652
6/28/2014	N	N2	x	x	EMU	tomato	30.5	1.767145868	53.89794897
6/28/2014	N	N2	x	x	EMU	lady's thumb	5	0.196349541	0.981747705
6/28/2014	N	N2	x	x	EMU	gaillardia	30.5	19.63495	598.865975
6/28/2014	N	N2	x	x	EMU	english plantain	30.5	1.5	45.75
6/28/2014	N	N2	x	x	EMU	common mullein	30.5	3.141592654	95.81857595
6/28/2014	N	N2	x	x	EMU	allium sp	5	25.13274123	125.6637062
6/27/2014	N	N2	x	x	ESG	yarrow	1000	11.87914722	11879.14722
6/27/2014	N	N2	x	x	ESG	wood sorrel	5	3.141592654	15.70796327
6/27/2014	N	N2	x	x	ESG	swamp dewberry	5	9.621127502	48.10563751
6/27/2014	N	N2	x	x	ESG	sheep sorrel	1000	1.5	1500
6/27/2014	N	N2	x	x	ESG	oxeye daisy	5	19.63495408	98.1747704
6/27/2014	N	N2	x	x	ESG	deptford pink	5	1.5393804	7.696902
6/26/2014	N	N2			FI	white fleabane	5	0.502654825	2.513274125
6/26/2014	N	N2			FI	white clover	750.5	0.883572934	663.121487
6/26/2014	N	N2			FI	tiger lily	5	201.0619298	1005.309649
6/26/2014	N	N2			FI	pansy	5	14.18625433	70.93127165
6/26/2014	N	N2			FI	johhny jump up	30.5	5	152.5
6/26/2014	N	N2			FI	dandelion	5	11.04466167	55.22330835
6/26/2014	N	N2			FI	commelina	30.5	2	61
6/26/2014	N	N2			FI	bee balm	30.5	2.625	80.0625
6/26/2014	N	N2	x	x	GV	yellow hop clover	5	0.375	1.875
6/26/2014	N	N2	x	x	GV	tomato	5	1.767145868	8.83572934
6/26/2014	N	N2	x	x	GV	pea	30.5	5	152.5
6/26/2014	N	N2	x	x	GV	nasturtium	30.5	14.52201204	442.9213672
6/26/2014	N	N2	x	x	GV	marigold	30.5	12.56637061	383.2743036
6/26/2014	N	N2	x	x	GV	bean (common)	30.5	1.4	42.7
6/27/2014	N	N2			LG	zinnia	30.5	23.75829444	724.6279804
6/27/2014	N	N2			LG	snapdragon	30.5	6	183
6/27/2014	N	N2			LG	shepherd's purse	1000	0.031415927	31.415927
6/27/2014	N	N2			LG	radish	5	1.327322896	6.63661448
6/27/2014	N	N2			LG	nasturtium	75.5	14.52201204	1096.411909
6/27/2014	N	N2			LG	anise hyssop	30.5	0.5	15.25
6/26/2014	N	N2	x	x	LSC	white fleabane	75.5	0.502654825	37.95043929
6/26/2014	N	N2	x	x	LSC	spiderwort	150.5	7.068583471	1063.821812
6/26/2014	N	N2	x	x	LSC	shepherd's purse	75.5	0.031415927	2.371902489
6/26/2014	N	N2	x	x	LSC	coreopsis	30.5	23.75829444	724.6279804
6/26/2014	N	N2	x	x	LSC	comfrey	30.5	1.767145868	53.89794897
6/26/2014	N	N2	x	x	LSC	bouncing bet	30.5	7.068583471	215.5917959
6/26/2014	N	N2	x	x	LSC	black eyed susan	5	63.61725	318.08625
6/27/2014	N	N2			MF	yellow sweet clover	1000	0.375	375
6/27/2014	N	N2			MF	yellow hop clover	150.5	0.375	56.4375
6/27/2014	N	N2			MF	white clover	30.5	0.883572934	26.94897449
6/27/2014	N	N2			NC	tomato	30.5	1.767145868	53.89794897
6/27/2014	N	N2			NC	tomatillo	30.5	3.976078202	121.2703852
6/27/2014	N	N2			NC	pepper	5	3.141593	15.707965
6/27/2014	N	N2			NC	marigold	5	12.56637061	62.83185305
6/27/2014	N	N2			NC	lavender	750.5	0.375	281.4375
6/27/2014	N	N2			NC	cucumber	30.5	12.56637061	383.2743036
6/26/2014	N	N2			NP	yellow hop clover	30.5	0.015707963	0.479092872
6/26/2014	N	N2			NP	strawberry	5	4.523893421	22.61946711
6/26/2014	N	N2			NP	shepherd's purse	150.5	0.031415927	4.728097014
6/26/2014	N	N2			NP	persian speedwell	350.5	0.25	87.625
6/26/2014	N	N2			NP	oregano	1000	0.375	375
6/26/2014	N	N2			NP	marigold	5	12.56637061	62.83185305
6/26/2014	N	N2			NP	eggplant	5	7.068583471	35.34291736
6/26/2014	N	N2			NP	dianthus	750.5	12.56637061	9431.061143
6/26/2014	N	N2			NP	dandelion	5	11.04466167	55.22330835
6/26/2014	N	N2			NP	daisy 1	150.5	19.63495408	2955.060589
6/26/2014	N	N2			NP	bugloss	30.5	0.75	22.875
6/27/2014	N	N2	x	x	P	yellow hop clover	75.5	0.015707963	1.185951207
6/27/2014	N	N2	x	x	P	wood sorrel	5	3.141592654	15.70796327
6/27/2014	N	N2	x	x	P	white clover	5	0.883572934	4.41786467
6/27/2014	N	N2	x	x	P	tomato	5	1.767145868	8.83572934
6/27/2014	N	N2	x	x	P	potato	30.5	8.295768101	253.0209271
6/27/2014	N	N2	x	x	P	pea	75.5	5	377.5
6/27/2014	N	N2	x	x	P	nasturtium	5	14.52201204	72.6100602
6/27/2014	N	N2	x	x	P	dandelion	5	11.04466167	55.22330835
6/27/2014	N	N2	x	x	P	calendula	30.5	19.63495408	598.8660994
6/27/2014	N	N2	x	x	P	bean (common)	30.5	1.4	42.7
6/26/2014	N	N2			PCG	yellow hop clover	750.5	0.015707963	11.78882623
6/26/2014	N	N2			PCG	yarrow	30.5	11.87914722	362.3139902
6/26/2014	N	N2			PCG	tomato	5	1.767145868	8.83572934
6/26/2014	N	N2			PCG	purple heavy bottom	150.5	0.75	112.875
6/26/2014	N	N2			PCG	pea	5	5	25
6/26/2014	N	N2			PCG	marigold	5	12.56637061	62.83185305
6/26/2014	N	N2			PCG	galinsoga	750.5	0.196349541	147.3603305
6/26/2014	N	N2			PCG	field bindweed	5	7.068583471	35.34291736
6/26/2014	N	N2			PCG	cucumber	5	12.56637061	62.83185305
6/26/2014	N	N2			PCG	catmint	1000	0.3	300
6/26/2014	N	N2			PCG	aster	5	0.196349541	0.981747705
6/26/2014	N	N2	x	x	SC	yellow hop clover	150.5	0.015707963	2.364048432
6/26/2014	N	N2	x	x	SC	white clover	30.5	0.883572934	26.94897449
6/26/2014	N	N2	x	x	SC	tomato	5	1.767145868	8.83572934
6/26/2014	N	N2	x	x	SC	summer squash	5	113.0973355	565.4866775
6/26/2014	N	N2	x	x	SC	rose	30.5	28.27433388	862.3671833
6/26/2014	N	N2	x	x	SC	persian speedwell	5	0.25	1.25
6/26/2014	N	N2	x	x	SC	amaranth	750.5	9.621127502	7220.65619
6/27/2014	N	N2	x	x	SPH	yellow hop clover	5	0.015707963	0.078539815
6/27/2014	N	N2	x	x	SPH	dandelion	5	11.04466167	55.22330835
6/26/2014	N	N2	x	x	WP	white thistle	30.5	1.767145868	53.89794896
6/26/2014	N	N2	x	x	WP	summer squash	5	44.17864669	220.8932335
6/26/2014	N	N2	x	x	WP	spaghetti squash	5	44.17864669	220.8932335
6/26/2014	N	N2	x	x	WP	pepper	30.5	3.141592654	95.81857595
6/26/2014	N	N2	x	x	WP	marigold	30.5	12.56637061	383.2743036
6/26/2014	N	N2	x	x	WP	cucumber	30.5	12.56637061	383.2743036
6/26/2014	N	N2	x	x	WP	bean (common)	5	1.4	7
8/3/2014	N	N3	x	x	A	queen anne's lace	5	11.87914722	59.3957361
8/3/2014	N	N3	x	x	A	monarda punctata	150.5	1.125	169.3125
8/3/2014	N	N3	x	x	A	goldenrod	750.5	0.125663706	94.31061135
8/3/2014	N	N3	x	x	A	black eyed susan	5	63.61725	318.08625
8/9/2014	N	N3	x	x	BH	white clover	30.5	0.883572934	26.94897449
8/9/2014	N	N3	x	x	BH	white campion	5	4.908739	24.543695
8/9/2014	N	N3	x	x	BH	tomato	150.5	1.767145868	265.9554531
8/9/2014	N	N3	x	x	BH	pepper	30.5	3.141592654	95.81857595
8/9/2014	N	N3	x	x	BH	pea	5	5	25
8/9/2014	N	N3	x	x	BH	marigold	75.5	12.56637061	948.7609811
8/9/2014	N	N3	x	x	BH	lady's thumb	5	0.196349541	0.981747705
8/9/2014	N	N3	x	x	BH	english plantain	30.5	1.5	45.75
8/9/2014	N	N3	x	x	BH	basil	75.5	0.35	26.425
7/30/2014	N	N3			BP	yarrow	750.5	11.87914722	8915.299989
7/30/2014	N	N3			BP	tomatillo	5	3.976078202	19.88039101
7/30/2014	N	N3			BP	sunflower	5	254.4690049	1272.345025
7/30/2014	N	N3			BP	morning glory	30.5	44.17864669	1347.448724
7/30/2014	N	N3			BP	marigold	5	12.56637061	62.83185305
7/30/2014	N	N3			BP	dill	750.5	2.454369261	1842.00413
7/30/2014	N	N3			BP	cleome	150.5	6	903
7/30/2014	N	N3			BP	catmint	30.5	0.3	9.15
7/30/2014	N	N3			BP	buckwheat	1000	0.031415927	31.415927
7/30/2014	N	N3			BP	borage	5	7.068583471	35.34291736
7/30/2014	N	N3			BP	tube flower	150.5	0.441786467	66.48886328
8/3/2014	N	N3	x	x	CC	wild mint	350.5	0.12	42.06
8/3/2014	N	N3	x	x	CC	tomato	150.5	1.767145868	265.9554531
8/3/2014	N	N3	x	x	CC	thyme	1000	0.04	40
8/3/2014	N	N3	x	x	CC	sage	5	1.125	5.625
8/3/2014	N	N3	x	x	CC	raspberry	75.5	1.767145868	133.419513
8/3/2014	N	N3	x	x	CC	pepper	75.5	3.141592654	237.1902454
8/3/2014	N	N3	x	x	CC	oregano	750.5	0.375	281.4375
8/3/2014	N	N3	x	x	CC	dill	30.5	2.454369261	74.85826246
8/3/2014	N	N3	x	x	CC	basil	30.5	0.35	10.675
8/3/2014	N	N3	x	x	CC	basil	75.5	0.35	26.425
8/8/2014	N	N3	x		CE	yellow	75.5	1.767145868	133.419513
8/13/2014	N	N3		x	CE	yellow	75.5	NA	NA
8/8/2014	N	N3	x		CE	white clover	30.5	0.883572934	26.94897449
8/13/2014	N	N3			CE	white clover	30.5	0.883572934	26.94897449
8/13/2014	N	N3		x	CE	white clover	30.5	0.883572934	26.94897449
8/8/2014	N	N3	x		CE	watermelon	5	4.908738521	24.54369261
8/13/2014	N	N3			CE	watermelon	5	4.908738521	24.54369261
8/13/2014	N	N3		x	CE	watermelon	5	4.908738521	24.54369261
8/13/2014	N	N3			CE	tomato	5	1.767145868	8.83572934
8/8/2014	N	N3	x		CE	tomato	30.5	1.767145868	53.89794897
8/13/2014	N	N3		x	CE	tomato	30.5	1.767145868	53.89794897
8/8/2014	N	N3	x		CE	squash	5	44.17864669	220.8932335
8/13/2014	N	N3			CE	squash	5	44.17864669	220.8932335
8/13/2014	N	N3		x	CE	squash	5	44.17864669	220.8932335
8/8/2014	N	N3	x		CE	lady's thumb	350.5	0.196349541	68.82051412
8/13/2014	N	N3			CE	lady's thumb	350.5	0.196349541	68.82051412
8/13/2014	N	N3		x	CE	lady's thumb	350.5	0.196349541	68.82051412
8/8/2014	N	N3	x		CE	galinsoga	30.5	0.196349541	5.988661001
8/13/2014	N	N3		x	CE	galinsoga	30.5	0.196349541	5.988661001
8/13/2014	N	N3			CE	galinsoga	30.5	0.196349541	5.988661001
8/8/2014	N	N3	x		CE	dill	30.5	2.454369261	74.85826246
8/13/2014	N	N3			CE	dill	30.5	2.454369261	74.85826246
8/13/2014	N	N3		x	CE	dill	30.5	2.454369261	74.85826246
8/13/2014	N	N3			CE	chicory	5	12.56637061	62.83185305
8/13/2014	N	N3		x	CE	chicory	5	12.56637061	62.83185305
8/8/2014	N	N3	x		CE	chicory	30.5	12.56637061	383.2743036
8/13/2014	N	N3			CE	black eyed susan	75.5	63.61725	4803.102375
8/8/2014	N	N3	x		CE	bean (common)	75.5	1.4	105.7
8/13/2014	N	N3			CE	bean (common)	75.5	1.4	105.7
8/13/2014	N	N3		x	CE	bean (common)	75.5	1.4	105.7
8/2/2014	N	N3	x	x	CF	peppermint	350.5	0.12	42.06
8/2/2014	N	N3	x	x	CF	field bindweed	5	7.068583471	35.34291736
8/2/2014	N	N3	x	x	CF	cilantro	150.5	0.392699082	59.10121184
8/2/2014	N	N3	x	x	CF	chamomile	75.5	3.976078202	300.1939043
7/30/2014	N	N3			CFP	yarrow	5	11.87914722	59.3957361
7/30/2014	N	N3			CFP	sage	1000	1.125	1125
7/30/2014	N	N3			CFP	red monarda	150.5	1.125	169.3125
7/30/2014	N	N3			CFP	daisy	30.5	19.63495408	598.8660994
7/30/2014	N	N3			CFP	downward facing tubes	30.5	0.441786467	13.47448724
7/30/2014	N	N3			CFP	little white flowers, tall from OF	750.5	0.441786467	331.5607435
7/30/2014	N	N3			CFP	purple ground mossy flower	750.5	0.441786467	331.5607435
8/1/2014	N	N3	x	x	CSS	yellow hop clover	5	0.015707963	0.078539815
8/1/2014	N	N3	x	x	CSS	white clover	30.5	0.883572934	26.94897449
8/1/2014	N	N3	x	x	CSS	tomato	30.5	1.767145868	53.89794897
8/1/2014	N	N3	x	x	CSS	tomatillo	5	3.976078202	19.88039101
8/1/2014	N	N3	x	x	CSS	sunflower	5	254.4690049	1272.345025
8/1/2014	N	N3	x	x	CSS	queen anne's lace	30.5	11.87914722	362.3139902
8/1/2014	N	N3	x	x	CSS	purple coneflower	30.5	78.53981634	2395.464398
8/1/2014	N	N3	x	x	CSS	dill	75.5	2.454369261	185.3048792
8/1/2014	N	N3	x	x	CSS	cilantro	150.5	0.392699082	59.10121184
8/1/2014	N	N3	x	x	CSS	black nightshade	30.5	0.441786467	13.47448724
7/30/2014	N	N3	x	x	DCG	yellow hop clover	30.5	0.015707963	0.479092872
7/30/2014	N	N3	x	x	DCG	wood sorrel	30.5	3.141592654	95.81857595
7/30/2014	N	N3	x	x	DCG	white fleabane	30.5	0.502654825	15.33097216
7/30/2014	N	N3	x	x	DCG	white clover	30.5	0.883572934	26.94897449
7/30/2014	N	N3	x	x	DCG	spotted knapweed	75.5	9.621127502	726.3951264
7/30/2014	N	N3	x	x	DCG	queen anne's lace	5	11.87914722	59.3957361
7/30/2014	N	N3	x	x	DCG	hoary alyssum	75.5	0.785398163	59.29756131
7/30/2014	N	N3	x	x	DCG	evening primrose	5	4.908738521	24.54369261
7/30/2014	N	N3	x	x	DCG	crown vetch	75.5	3.534291735	266.839026
7/30/2014	N	N3	x	x	DCG	common cinquefoil	30.5	0.785398163	23.95464397
7/30/2014	N	N3	x	x	DCG	common burdock	5	0.785398163	3.926990815
7/30/2014	N	N3	x	x	DCG	chicory	5	12.56637061	62.83185305
7/30/2014	N	N3			E	yellow hop clover	30.5	0.015707963	0.479092872
7/30/2014	N	N3			E	yellow flower	5	0.441786467	2.208932335
7/30/2014	N	N3			E	tomato	75.5	1.767145868	133.419513
7/30/2014	N	N3			E	morning glory	5	44.17864669	220.8932335
7/30/2014	N	N3			E	crown vetch	150.5	3.534291735	531.9109061
7/30/2014	N	N3			E	chicory	5	12.56637061	62.83185305
7/30/2014	N	N3			E	bull thistle	75.5	9.621127502	726.3951264
7/30/2014	N	N3			E	yellow/green leaf-like pedal	75.5	0.441786467	33.35487826
8/7/2014	N	N3	x	x	EMU	sunflower	30.5	254.4690049	7761.304649
8/7/2014	N	N3	x	x	EMU	squash	5	44.17864669	220.8932335
8/7/2014	N	N3	x	x	EMU	oregano	350.5	0.375	131.4375
8/7/2014	N	N3	x	x	EMU	mentha arvensis	1000	0.125	125
8/7/2014	N	N3	x	x	EMU	brassica	150.5	2.010619298	302.5982043
8/7/2014	N	N3	x	x	EMU	borage	30.5	7.068583471	215.5917959
7/30/2014	N	N3			ESG	yarrow	30.5	11.87914722	362.3139902
7/30/2014	N	N3			ESG	purple bergamot	75.5	1.125	84.9375
7/30/2014	N	N3			ESG	goldenrod	750.5	0.125663706	94.31061135
7/30/2014	N	N3			ESG	daisy	30.5	19.63495408	598.8660994
7/30/2014	N	N3			ESG	common st johns wort	75.5	3.141592654	33.35487826
7/30/2014	N	N3			ESG	canada thistle	150.5	1.130973355	170.2114899
8/7/2014	N	N3	x	x	FI	wild mint	150.5	0.12	18.06
8/7/2014	N	N3	x	x	FI	white fleabane	30.5	0.502654825	15.33097216
8/7/2014	N	N3	x	x	FI	white clover	75.5	0.883572934	66.70975652
8/7/2014	N	N3	x	x	FI	red salvia	30.5	0.3	9.15
8/7/2014	N	N3	x	x	FI	queen anne's lace	30.5	11.87914722	362.3139902
8/7/2014	N	N3	x	x	FI	purple coneflower	5	78.53981634	392.6990817
8/7/2014	N	N3	x	x	FI	oregano	350.5	0.375	131.4375
8/7/2014	N	N3	x	x	FI	mentha arvensis	150.5	0.125	18.8125
8/7/2014	N	N3	x	x	FI	commelina	30.5	2	61
8/7/2014	N	N3	x	x	FI	chives	5	3.534291735	17.67145868
8/7/2014	N	N3	x	x	FI	borage	5	7.068583471	35.34291736
8/9/2014	N	N3	x	x	GV	zinnia	150.5	23.75829444	3575.623313
8/9/2014	N	N3	x	x	GV	wood sorrel	5	3.141592654	15.70796327
8/9/2014	N	N3	x	x	GV	nasturtium	75.5	14.52201204	1096.411909
8/9/2014	N	N3	x	x	GV	marigold	150.5	12.56637061	1891.238777
8/9/2014	N	N3	x	x	GV	galinsoga	30.5	0.196349541	5.988661001
8/9/2014	N	N3	x	x	GV	eggplant	5	7.068583471	35.34291736
8/9/2014	N	N3	x	x	GV	dill	5	2.454369261	12.27184631
8/9/2014	N	N3	x	x	GV	cosmos	75.5	44.17864669	3335.487825
8/9/2014	N	N3	x	x	GV	cilantro	5	0.392699082	1.96349541
8/9/2014	N	N3	x	x	GV	bean (common)	30.5	1.4	42.7
8/9/2014	N	N3	x	x	GV	astilbe	75.5	9.621127502	726.3951264
8/8/2014	N	N3	x	x	LG	sweet alyssum	350.5	0.070685835	24.77538517
8/8/2014	N	N3	x	x	LG	purpletop vervain	350.5	0.441786467	154.8461567
8/8/2014	N	N3	x	x	LG	peppermint	1000	0.12	120
8/8/2014	N	N3	x	x	LG	nasturtium	75.5	14.52201204	1096.411909
8/8/2014	N	N3	x	x	LG	marigold	30.5	12.56637061	383.2743036
8/8/2014	N	N3	x	x	LG	joe pye weed	750.5	6.283185307	4715.530573
8/8/2014	N	N3	x	x	LG	butterfly weed	350.5	1.130973355	396.4061609
8/8/2014	N	N3	x	x	LG	black eyed susan	30.5	63.61725	1940.326125
8/8/2014	N	N3	x		LSC	wood sorrel	5	3.141592654	15.70796327
8/13/2014	N	N3			LSC	wood sorrel	5	3.141592654	15.70796327
8/13/2014	N	N3		x	LSC	wood sorrel	5	3.141592654	15.70796327
8/13/2014	N	N3			LSC	wild mint	5	0.12	0.6
8/8/2014	N	N3	x		LSC	white fleabane	75.5	0.502654825	37.95043929
8/13/2014	N	N3			LSC	white fleabane	75.5	0.502654825	37.95043929
8/13/2014	N	N3		x	LSC	white fleabane	75.5	0.502654825	37.95043929
8/8/2014	N	N3	x		LSC	white clover	30.5	0.883572934	26.94897449
8/13/2014	N	N3			LSC	white clover	30.5	0.883572934	26.94897449
8/13/2014	N	N3		x	LSC	white clover	30.5	0.883572934	26.94897449
8/13/2014	N	N3		x	LSC	tiger white	30.5	NA	NA
8/8/2014	N	N3	x		LSC	tiger lily	5	201.0619298	1005.309649
8/13/2014	N	N3			LSC	tiger lily	5	201.0619298	1005.309649
8/13/2014	N	N3		x	LSC	tiger lily	5	201.0619298	1005.309649
8/13/2014	N	N3		x	LSC	thistle-like	5	1.130973355	5.654866775
8/8/2014	N	N3	x		LSC	thistle-like	30.5	1.130973355	34.49468733
8/13/2014	N	N3			LSC	thistle	5	1.130973355	5.654866775
8/8/2014	N	N3	x		LSC	mint family	5	0.3	1.5
8/13/2014	N	N3		x	LSC	mint family	5	0.3	1.5
8/8/2014	N	N3	x		LSC	lamb's wool like	5	0.64	3.2
8/13/2014	N	N3		x	LSC	lamb's wool like	5	0.64	3.2
8/13/2014	N	N3			LSC	lamb's ear	5	0.64	3.2
8/8/2014	N	N3	x		LSC	creeping bellflower	5	3.141592654	15.70796327
8/13/2014	N	N3		x	LSC	creeping bellflower	5	3.141592654	15.70796327
8/8/2014	N	N3	x		LSC	chicory	350.5	12.56637061	4404.512899
8/13/2014	N	N3			LSC	chicory	350.5	12.56637061	4404.512899
8/13/2014	N	N3		x	LSC	chicory	350.5	12.56637061	4404.512899
8/13/2014	N	N3			LSC	purple side bell	5	0.441786467	2.208932335
8/13/2014	N	N3			LSC	tiny white	30.5	0.441786467	13.47448724
7/30/2014	N	N3			MF	white fleabane	30.5	0.502654825	15.33097216
7/30/2014	N	N3			MF	white clover	5	0.883572934	4.41786467
7/30/2014	N	N3			MF	sweet clover	350.5	0.375	131.4375
7/30/2014	N	N3			MF	red clover	5	2.454369261	12.27184631
7/30/2014	N	N3			MF	queen anne's lace	150.5	11.87914722	1787.811657
7/30/2014	N	N3			MF	purple bergamot	350.5	1.125	394.3125
7/30/2014	N	N3			MF	daisy	30.5	19.63495408	598.8660994
8/4/2014	N	N3	x	x	NC	yellow hop clover	5	0.015707963	0.078539815
8/4/2014	N	N3	x	x	NC	wood sorrel	5	3.141592654	15.70796327
8/4/2014	N	N3	x	x	NC	tomato	5	1.767145868	8.83572934
8/4/2014	N	N3	x	x	NC	tiny pink dragon	350.5	0.441786467	154.8461567
8/4/2014	N	N3	x	x	NC	pepper	30.5	3.141592654	95.81857595
8/4/2014	N	N3	x	x	NC	marigold	30.5	12.56637061	383.2743036
8/4/2014	N	N3	x	x	NC	lady's thumb	30.5	0.196349541	5.988661001
8/4/2014	N	N3	x	x	NC	johhny jump up	5	5	25
8/4/2014	N	N3	x	x	NC	galinsoga	30.5	0.196349541	5.988661001
8/4/2014	N	N3	x	x	NC	eggplant	5	7.068583471	35.34291736
8/4/2014	N	N3	x	x	NC	dill	75.5	2.454369261	185.3048792
8/4/2014	N	N3	x	x	NC	clammy ground cherry	5	3.141592654	15.70796327
8/4/2014	N	N3	x	x	NC	cilantro	30.5	0.392699082	11.977322
8/7/2014	N	N3	x	x	NP	squash	5	44.17864669	220.8932335
8/7/2014	N	N3	x	x	NP	red clover	5	2.454369261	12.27184631
8/7/2014	N	N3	x	x	NP	queen anne's lace	30.5	11.87914722	362.3139902
8/7/2014	N	N3	x	x	NP	chicory	350.5	12.56637061	4404.512899
8/4/2014	N	N3	x	x	OF	wild bergamot	75.5	4.810563751	363.1975632
8/4/2014	N	N3	x	x	OF	white vervain	75.5	0.049087385	3.706097568
8/4/2014	N	N3	x	x	OF	spotted st. john's wort	30.5	3.141593	95.8185865
8/4/2014	N	N3	x	x	OF	evening primrose	5	4.908738521	24.54369261
8/4/2014	N	N3	x	x	OG	zinnia	5	23.75829444	118.7914722
8/4/2014	N	N3	x	x	OG	white fleabane	30.5	0.502654825	15.33097216
8/4/2014	N	N3	x	x	OG	tansy	30.5	0.441786467	13.47448724
8/4/2014	N	N3	x	x	OG	summer squash	30.5	113.0973355	3449.468733
8/4/2014	N	N3	x	x	OG	spearmint	150.5	0.3	45.15
8/4/2014	N	N3	x	x	OG	motherwort	75.5	0.1	7.55
8/4/2014	N	N3	x	x	OG	long-sepal cinquefoil	5	2.5	12.5
8/4/2014	N	N3	x	x	OG	larkspur	30.5	6.25	190.625
8/4/2014	N	N3	x	x	OG	evening primrose	30.5	4.908738521	149.7165249
8/4/2014	N	N3	x	x	OG	common burdock	5	0.785398163	3.926990815
7/30/2014	N	N3			P	zinnia	30.5	23.75829444	724.6279804
7/30/2014	N	N3			P	white clover	350.5	0.883572934	309.6923134
7/30/2014	N	N3			P	tomatillo	30.5	3.976078202	121.2703852
7/30/2014	N	N3			P	summer squash	30.5	44.17864669	1347.448724
7/30/2014	N	N3			P	cilantro	350.5	0.392699082	137.6410282
7/30/2014	N	N3			P	borage	30.5	7.068583471	215.5917959
7/30/2014	N	N3			P	blue-white tiny flowers	750.5	0.441786467	331.5607435
8/7/2014	N	N3	x	x	PCG	yellow hop clover	75.5	0.015707963	1.185951207
8/7/2014	N	N3	x	x	PCG	tomato	30.5	1.767145868	53.89794897
8/7/2014	N	N3	x	x	PCG	sunflower	5	254.4690049	1272.345025
8/7/2014	N	N3	x	x	PCG	queen anne's lace	150.5	11.87914722	1787.811657
8/7/2014	N	N3	x	x	PCG	portulacca	30.5	15.90431281	485.0815407
8/7/2014	N	N3	x	x	PCG	peppermint	150.5	0.3	45.15
8/7/2014	N	N3	x	x	PCG	field bindweed	5	7.068583471	35.34291736
8/7/2014	N	N3	x	x	PCG	dill	5	2.454369261	12.27184631
8/7/2014	N	N3	x	x	PCG	cucumber	5	12.56637061	62.83185305
8/9/2014	N	N3	x	x	SC	tomato	75.5	1.767145868	133.419513
8/9/2014	N	N3	x	x	SC	pepper	30.5	3.141592654	95.81857595
8/3/2014	N	N3	x	x	SPH	yellow hop clover	30.5	0.015707963	0.479092872
8/3/2014	N	N3	x	x	SPH	wood sorrel	30.5	3.141592654	95.81857595
8/3/2014	N	N3	x	x	SPH	white campion	5	4.908739	24.543695
8/3/2014	N	N3	x	x	SPH	tomato	30.5	1.767145868	53.89794897
8/3/2014	N	N3	x	x	SPH	oregano	750.5	0.375	281.4375
8/3/2014	N	N3	x	x	SPH	hosta	5	12.56637061	62.83185305
8/3/2014	N	N3	x	x	SPH	dill	30.5	2.454369261	74.85826246
8/3/2014	N	N3	x	x	SPH	cilantro	5	0.392699082	1.96349541
8/1/2014	N	N3	x	x	WP	zinnia	5	23.75829444	118.7914722
8/1/2014	N	N3	x	x	WP	yellow hop clover	30.5	0.015707963	0.479092872
8/1/2014	N	N3	x	x	WP	wood sorrel	30.5	3.141592654	95.81857595
8/1/2014	N	N3	x	x	WP	white fleabane	150.5	0.502654825	75.64955116
8/9/2014	N	N3	x	x	WP	white clover	30.5	0.883572934	26.94897449
8/1/2014	N	N3	x	x	WP	white clover	150.5	0.883572934	132.9777266
8/1/2014	N	N3	x	x	WP	white campion	5	4.908739	24.543695
8/9/2014	N	N3	x	x	WP	tomato	5	1.767145868	8.83572934
8/1/2014	N	N3	x	x	WP	tomato	30.5	1.767145868	53.89794897
8/1/2014	N	N3	x	x	WP	tomatillo	30.5	3.976078202	121.2703852
8/1/2014	N	N3	x	x	WP	sunflower	30.5	254.4690049	7761.304649
8/1/2014	N	N3	x	x	WP	summer squash	30.5	113.0973355	3449.468733
8/9/2014	N	N3	x	x	WP	squash	5	44.17864669	220.8932335
8/1/2014	N	N3	x	x	WP	red clover	30.5	2.454369261	74.85826246
8/1/2014	N	N3	x	x	WP	queen anne's lace	30.5	11.87914722	362.3139902
8/1/2014	N	N3	x	x	WP	potato	30.5	8.295768101	253.0209271
8/1/2014	N	N3	x	x	WP	pepper	150.5	3.141592654	472.8096944
8/1/2014	N	N3	x	x	WP	pea	30.5	5	152.5
8/1/2014	N	N3	x	x	WP	oregano	75.5	0.375	28.3125
8/1/2014	N	N3	x	x	WP	nasturtium	30.5	14.52201204	442.9213672
8/1/2014	N	N3	x	x	WP	musk melon	30.5	7.068583471	215.5917959
8/9/2014	N	N3	x	x	WP	marigold	30.5	12.56637061	383.2743036
8/1/2014	N	N3	x	x	WP	marigold	150.5	12.56637061	1891.238777
8/9/2014	N	N3	x	x	WP	lima bean	30.5	1.75	53.375
8/9/2014	N	N3	x	x	WP	lady's thumb	5	0.196349541	0.981747705
8/1/2014	N	N3	x	x	WP	lady's thumb	150.5	0.196349541	29.55060592
8/1/2014	N	N3	x	x	WP	field sow thistle	30.5	12.56637061	383.2743036
8/1/2014	N	N3	x	x	WP	eggplant	5	7.068583471	35.34291736
8/9/2014	N	N3	x	x	WP	eggplant	5	7.068583471	35.34291736
8/1/2014	N	N3	x	x	WP	cucumber	30.5	12.56637061	383.2743036
8/1/2014	N	N3	x	x	WP	crown vetch	75.5	3.534291735	266.839026
8/1/2014	N	N3	x	x	WP	common mallow	30.5	1.130973355	34.49468733
8/1/2014	N	N3	x	x	WP	chicory	30.5	12.56637061	383.2743036
8/1/2014	N	N3	x	x	WP	brassica rapa	30.5	0.785398163	23.95464397
8/1/2014	N	N3	x	x	WP	brassica oleracea	30.5	0.785398163	23.95464397
8/1/2014	N	N3	x	x	WP	bean (fava)	75.5	2.25	169.875
8/9/2014	N	N3	x	x	WP	bean (common)	30.5	1.4	42.7
8/1/2014	N	N3	x	x	WP	bean (common)	75.5	1.4	105.7
8/1/2014	N	N3	x	x	WP	basil	30.5	0.2	6.1
8/9/2014	N	N3	x	x	WP	basil	30.5	0.2	6.1
8/1/2014	N	N3	x	x	WP	basil	30.5	0.35	10.675
8/1/2014	N	N3	x	x	WP	arugula	30.5	1.327322896	40.48334833
8/26/2014	N	N4			A	white fleabane	30.5	0.502654825	15.33097216
9/9/2014	N	N4			A	tomato	30.5	1.767145868	53.89794897
9/9/2014	N	N4			A	sunflower	30.5	254.4690049	7761.304649
9/9/2014	N	N4			A	raspberry	75.5	1.767145868	133.419513
8/26/2014	N	N4			A	queen anne's lace	75.5	11.87914722	896.8756151
9/9/2014	N	N4			A	marigold	30.5	12.56637061	383.2743036
8/26/2014	N	N4			A	goldenrod	1000	0.125663706	125.663706
9/9/2014	N	N4			A	galinsoga	350.5	0.441786467	154.8461567
8/26/2014	N	N4			A	fake thistle 2	30.5	1.130973355	34.49468733
8/26/2014	N	N4			A	fake thistle 1	75.5	1.130973355	85.3884883
9/9/2014	N	N4			A	dill	5	2.454369261	12.27184631
9/9/2014	N	N4			A	brassica oleracea	5	0.785398163	3.926990815
9/9/2014	N	N4			A	bean (common)	75.5	1.4	105.7
9/3/2014	N	N4			BH	wood sorrel	5	3.141592654	15.70796327
9/3/2014	N	N4			BH	white/pink brassica	30.5	2.010619298	61.32388859
9/3/2014	N	N4			BH	tomato	30.5	1.767145868	53.89794897
9/3/2014	N	N4			BH	pepper	30.5	3.141592654	95.81857595
9/3/2014	N	N4			BH	marigold	75.5	12.56637061	948.7609811
9/3/2014	N	N4			BH	husk cherry	30.5	0.785398163	23.95464397
9/3/2014	N	N4			BH	dill	5	2.454369261	12.27184631
9/3/2014	N	N4			BH	dandelion	5	11.04466167	55.22330835
9/3/2014	N	N4			BH	cucumber	30.5	12.56637061	383.2743036
9/3/2014	N	N4			BH	black nightshade	30.5	0.441786467	13.47448724
9/3/2014	N	N4			BH	basil	30.5	0.2	6.1
9/9/2014	N	N4	x	x	BP	tomato	30.5	1.767145868	53.89794897
9/9/2014	N	N4	x	x	BP	sunflower	30.5	254.4690049	7761.304649
9/9/2014	N	N4	x	x	BP	raspberry	75.5	1.767145868	133.419513
9/9/2014	N	N4	x	x	BP	marigold	30.5	12.56637061	383.2743036
9/9/2014	N	N4	x	x	BP	galinsoga	350.5	0.196349541	68.82051412
9/9/2014	N	N4	x	x	BP	dill	5	2.454369261	12.27184631
9/9/2014	N	N4	x	x	BP	brassica oleracea	5	0.785398163	3.926990815
9/9/2014	N	N4	x	x	BP	bean (common)	75.5	1.4	105.7
8/26/2014	N	N4			CC	zinnia	30.5	23.75829444	724.6279804
8/26/2014	N	N4			CC	sunflower	30.5	254.4690049	7761.304649
8/26/2014	N	N4			CC	peppermint	750.5	0.3	225.15
8/26/2014	N	N4			CC	nasturtium	5	14.52201204	72.6100602
8/26/2014	N	N4			CC	morning glory	5	44.17864669	220.8932335
8/26/2014	N	N4			CC	geranium	750.5	9.621127502	7220.65619
8/26/2014	N	N4			CC	daisy	30.5	19.63495408	598.8660994
8/26/2014	N	N4			CC	annelid	5	25.13274123	125.6637062
8/26/2014	N	N4			CE	white clover	30.5	0.883572934	26.94897449
8/26/2014	N	N4			CE	tomato	5	1.767145868	8.83572934
8/26/2014	N	N4			CE	sunflower	30.5	254.4690049	7761.304649
8/26/2014	N	N4			CE	galinsoga	75.5	0.196349541	14.82439035
8/26/2014	N	N4			CE	cucumber	5	12.56637061	62.83185305
8/26/2014	N	N4			CE	common hawkweed	5	1.767145868	8.83572934
8/26/2014	N	N4			CE	chicory	150.5	12.56637061	1891.238777
8/26/2014	N	N4			CE	bean (common)	5	1.4	7
8/26/2014	N	N4			CF	wood sorrel	30.5	3.141592654	95.81857595
8/26/2014	N	N4			CF	strawberry	30.5	4.523893421	137.9787493
8/26/2014	N	N4			CF	peppermint	750.5	0.3	225.15
8/26/2014	N	N4			CF	oregano	150.5	0.375	56.4375
8/26/2014	N	N4			CF	morning glory	5	44.17864669	220.8932335
8/26/2014	N	N4			CF	lavender	30.5	0.375	11.4375
8/26/2014	N	N4			CF	dill	350.5	2.454369261	860.256426
8/26/2014	N	N4			CF	daisy	75.5	19.63495408	1482.439033
8/26/2014	N	N4			CF	annelid	350.5	25.13274123	8809.025801
9/9/2014	N	N4	x	x	CFP	zinnia	5	23.75829444	118.7914722
9/9/2014	N	N4	x	x	CFP	sunflower	5	254.4690049	1272.345025
9/9/2014	N	N4	x	x	CFP	cilantro	30.5	0.392699082	11.977322
9/9/2014	N	N4	x	x	CFP	borage	75.5	7.068583471	533.6780521
9/9/2014	N	N4	x	x	CFP	bean (common)	5	1.4	7
9/17/2014	N	N4			CSS	brassica oleracea	350.5	0.785398163	275.2820561
9/17/2014	N	N4			CSS	autumn joy sedum	30.5	15.90431281	485.0815407
9/8/2014	N	N4			DCG	sunflower	75.5	254.4690049	19212.40987
9/8/2014	N	N4			DCG	galinsoga	350.5	0.196349541	68.82051412
9/8/2014	N	N4			DCG	brassica oleracea	75.5	0.785398163	59.29756131
9/8/2014	N	N4			DCG	basil	5	0.35	1.75
9/16/2014	N	N4			E	white fleabane	30.5	0.502654825	15.33097216
9/16/2014	N	N4			E	red beads	75.5	1.5	33.35487826
9/16/2014	N	N4			E	cilantro	1000	0.392699082	392.699082
9/16/2014	N	N4			E	chicory	5	12.56637061	62.83185305
9/17/2014	N	N4	x	x	EMU	white fleabane	75.5	0.502654825	37.95043929
9/17/2014	N	N4	x	x	EMU	sunflower	5	254.4690049	1272.345025
9/17/2014	N	N4	x	x	EMU	spotted knapweed	5	9.621127502	48.10563751
9/17/2014	N	N4	x	x	EMU	red salvia	1000	0.3	300
9/19/2014	N	N4			EMU	purple thistle	75.5	1.130973355	85.3884883
9/19/2014	N	N4			EMU	peppermint	150.5	0.3	45.15
9/19/2014	N	N4			EMU	motherwort	30.5	0.441786467	13.47448724
9/19/2014	N	N4			EMU	daisy	5	19.63495408	98.1747704
9/17/2014	N	N4	x	x	EMU	brassica oleracea	75.5	0.785398163	59.29756131
9/17/2014	N	N4	x	x	EMU	borage	30.5	7.068583471	215.5917959
9/19/2014	N	N4			EMU	borage	30.5	7.068583471	215.5917959
9/9/2014	N	N4			ESG	yarrow	5	11.87914722	59.3957361
9/9/2014	N	N4			ESG	stiff goldenrod	750.5	0.125663706	94.31061135
9/9/2014	N	N4			ESG	spotted knapweed	75.5	9.621127502	726.3951264
9/9/2014	N	N4			ESG	common st johns wort	30.5	3.141593	95.8185865
9/8/2014	N	N4	x	x	FI	white clover	30.5	0.883572934	26.94897449
9/8/2014	N	N4	x	x	FI	tomato	5	1.767145868	8.83572934
9/8/2014	N	N4	x	x	FI	oregano	150.5	0.375	56.4375
9/8/2014	N	N4	x	x	FI	evening primrose	30.5	4.908738521	149.7165249
9/8/2014	N	N4	x	x	FI	dandelion	5	11.04466167	55.22330835
9/8/2014	N	N4	x	x	FI	commelina	75.5	2	151
9/8/2014	N	N4	x	x	FI	catnip	75.5	0.5	37.75
9/8/2014	N	N4	x	x	FI	bee balm	5	2.625	13.125
9/3/2014	N	N4			GV	zinnia	150.5	23.75829444	3575.623313
9/3/2014	N	N4			GV	wood sorrel	5	3.141592654	15.70796327
9/3/2014	N	N4			GV	nasturtium	150.5	14.52201204	2185.562812
9/3/2014	N	N4			GV	marigold	75.5	12.56637061	948.7609811
9/3/2014	N	N4			GV	lima bean	5	1.75	8.75
9/3/2014	N	N4			GV	lettuce	30.5	1.5393804	46.9511022
9/3/2014	N	N4			GV	galinsoga	750.5	0.196349541	147.3603305
9/3/2014	N	N4			GV	coreopsis	75.5	23.75829444	1793.75123
9/3/2014	N	N4			GV	black nightshade	5	0.441786467	2.208932335
9/17/2014	N	N4	x	x	LG	tomato	30.5	1.767145868	53.89794897
9/17/2014	N	N4	x	x	LG	sunflower	5	254.4690049	1272.345025
9/17/2014	N	N4	x	x	LG	peppermint	350.5	0.3	105.15
9/17/2014	N	N4	x	x	LG	pepper	30.5	3.141592654	95.81857595
9/17/2014	N	N4	x	x	LG	borage	30.5	7.068583471	215.5917959
8/26/2014	N	N4			LSC	white flower	1000	0.375	375
8/26/2014	N	N4			LSC	purple brush	350.5	1.125	394.3125
8/26/2014	N	N4			LSC	primula	350.5	0.441786467	154.8461567
8/26/2014	N	N4			LSC	lovage	1000	23.75829	23758.29
8/26/2014	N	N4			LSC	echinacea	30.5	78.53981634	2395.464398
8/26/2014	N	N4			LSC	black eyed susan	30.5	63.61725	1940.326125
9/9/2014	N	N4			MF	white fleabane	5	0.502654825	2.513274125
9/9/2014	N	N4			MF	white clover	5	0.883572934	4.41786467
9/9/2014	N	N4			MF	red clover	5	2.454369261	12.27184631
9/9/2014	N	N4			MF	queen anne's lace	30.5	11.87914722	362.3139902
9/9/2014	N	N4			MF	galinsoga	75.5	0.196349541	14.82439035
9/9/2014	N	N4			MF	chicory	30.5	12.56637061	383.2743036
9/9/2014	N	N4			MF	bull thistle	30.5	9.621127502	293.4443888
9/17/2014	N	N4	x	x	NC	white clover	5	0.883572934	4.41786467
9/17/2014	N	N4	x	x	NC	red salvia	30.5	0.3	9.15
9/17/2014	N	N4	x	x	NC	queen anne's lace	75.5	11.87914722	896.8756151
9/17/2014	N	N4	x	x	NC	lavender	75.5	0.375	28.3125
9/17/2014	N	N4	x	x	NC	dahlia	30.5	314.1592654	9581.857595
9/17/2014	N	N4	x	x	NC	autumn joy sedum	750.5	15.90431281	11936.18676
9/17/2014	N	N4	x	x	NC	pink tube	150.5	0.441786467	66.48886328
9/8/2014	N	N4	x	x	NP	wood sorrel	30.5	3.141592654	95.81857595
9/8/2014	N	N4	x	x	NP	sunflower	30.5	254.4690049	7761.304649
9/8/2014	N	N4	x	x	NP	squash	5	44.17864669	220.8932335
9/8/2014	N	N4	x	x	NP	salsify	5	12.56637	62.83185
9/8/2014	N	N4	x	x	NP	red clover	5	2.454369261	12.27184631
9/8/2014	N	N4	x	x	NP	chicory	75.5	12.56637061	948.7609811
9/17/2014	N	N4	x	x	OF	pink aster	750.5	0.502654825	377.2424462
9/17/2014	N	N4	x	x	OF	goldenrod	750.5	0.125663706	94.31061135
9/17/2014	N	N4	x	x	OG	zinnia	30.5	23.75829444	724.6279804
9/17/2014	N	N4	x	x	OG	wild mint	75.5	0.3	22.65
9/17/2014	N	N4	x	x	OG	white fleabane	75.5	0.502654825	37.95043929
9/17/2014	N	N4	x	x	OG	trumpet vine	30.5	30	915
9/17/2014	N	N4	x	x	OG	tansy	750.5	0.441786467	331.5607435
9/17/2014	N	N4	x	x	OG	motherwort	30.5	0.1	3.05
9/17/2014	N	N4	x	x	OG	goldenrod	1000	0.125663706	125.663706
9/17/2014	N	N4	x	x	OG	autumn olive	30.5	0.785398163	23.95464398
9/17/2014	N	N4	x	x	OG	aster	75.5	0.196349541	14.82439035
9/9/2014	N	N4	x	x	P	zinnia	30.5	23.75829444	724.6279804
9/9/2014	N	N4	x	x	P	nasturtium	75.5	14.52201204	1096.411909
9/9/2014	N	N4	x	x	P	cosmos	75.5	44.17864669	3335.487825
9/9/2014	N	N4	x	x	P	bean (common)	5	1.4	7
9/8/2014	N	N4	x	x	PCG	tomato	5	1.767145868	8.83572934
9/8/2014	N	N4	x	x	PCG	sunflower	30.5	254.4690049	7761.304649
9/8/2014	N	N4	x	x	PCG	nightshade	30.5	1.22718463	37.42913122
9/8/2014	N	N4	x	x	PCG	mums	30.5	4.908738521	149.7165249
9/8/2014	N	N4	x	x	PCG	henbit	350.5	0.3	105.15
9/8/2014	N	N4	x	x	PCG	galinsoga	75.5	0.196349541	14.82439035
9/8/2014	N	N4	x	x	PCG	evening primrose	5	4.908738521	24.54369261
9/3/2014	N	N4			SC	white clover	5	0.883572934	4.41786467
9/3/2014	N	N4			SC	tomato	5	1.767145868	8.83572934
9/3/2014	N	N4			SC	brassica oleracea	75.5	0.785398163	59.29756131
8/26/2014	N	N4			SPH	wood sorrel	30.5	3.141592654	95.81857595
8/26/2014	N	N4			SPH	tomato	30.5	1.767145868	53.89794897
8/26/2014	N	N4			SPH	pepper	5	3.141592654	15.70796327
8/26/2014	N	N4			SPH	mystery yellow	5	0.441786467	2.208932335
8/26/2014	N	N4			SPH	catmint	30.5	0.3	9.15
8/26/2014	N	N4			SPH	bean (common)	5	1.4	7
9/3/2014	N	N4			WP	wild arugula	30.5	0.070685835	2.155917968
9/3/2014	N	N4			WP	white fleabane	30.5	0.502654825	15.33097216
9/3/2014	N	N4			WP	horseweed	350.5	0.031415927	11.01128241
9/3/2014	N	N4			WP	field sow thistle	30.5	12.56637061	383.2743036
9/3/2014	N	N4			WP	crown vetch	5	3.534291735	17.67145868
9/3/2014	N	N4			WP	common beggar's tick	30.5	0.785398163	23.95464398
5/19/2014	T	T1	x	x	A	tiny blue purple	75.5	0.441786467	33.35487826
5/19/2014	T	T1	x	x	A	dandelion	5	11.04466167	55.22330835
5/19/2014	T	T1	x	x	A	purple almost violet	30.5	0.441786467	13.47448724
5/19/2014	T	T1	x	x	A	thin red	150.5	0.441786467	66.48886328
5/19/2014	T	T1			BH	Wild Geranium	30.5	3.141592654	95.81857595
5/19/2014	T	T1			BH	Tulip	5	44.17864669	220.8932335
5/19/2014	T	T1			BH	Strawberry	30.5	4.523893421	137.9787493
5/19/2014	T	T1			BH	forget-me-not	30.5	0.7853982	23.9546451
5/19/2014	T	T1			BH	flowering dogwood	350.5	0.785398163	275.2820563
5/19/2014	T	T1			BH	dandelion	750.5	11.04466167	8289.018583
5/19/2014	T	T1			BH	charlock	30.5	0.785398163	23.95464397
5/19/2014	T	T1			BH	apple	350.5	12.56637061	4404.512899
5/20/2014	T	T1	x	x	BP	strawberry	30.5	4.523893421	137.9787493
5/20/2014	T	T1	x	x	BP	shepherd's purse	30.5	0.031415927	0.958185774
5/20/2014	T	T1	x	x	BP	peppermint	75.5	0.3	22.65
5/20/2014	T	T1	x	x	BP	ground ivy	350.5	0.25	87.625
5/20/2014	T	T1	x	x	BP	goldenrod	5	0.125663706	0.62831853
5/20/2014	T	T1	x	x	BP	dandelion	750.5	11.04466167	8289.018583
5/20/2014	T	T1	x	x	BP	chives	30.5	3.534291735	107.7958979
5/20/2014	T	T1	x	x	BP	charlock	30.5	0.785398163	23.95464397
5/19/2014	T	T1	x	x	CC	vinca	5	3.141593	15.707965
5/19/2014	T	T1	x	x	CC	tulip	30.5	44.17864669	1347.448724
5/19/2014	T	T1	x	x	CC	strawberry	5	4.523893421	22.61946711
5/19/2014	T	T1	x	x	CC	peppermint	30.5	0.3	9.15
5/19/2014	T	T1	x	x	CC	flowering dogwood	350.5	0.785398163	275.2820563
5/19/2014	T	T1	x	x	CC	dandelion	150.5	11.04466167	1662.221581
5/19/2014	T	T1	x	x	CC	chives	5	3.534291735	17.67145868
5/19/2014	T	T1	x	x	CC	chickweed	5	0.441786467	2.208932335
5/19/2014	T	T1	x	x	CC	apple	750.5	12.56637061	9431.061143
5/19/2014	T	T1	x	x	CC	green bush flower	750.5	0.441786467	331.5607435
5/19/2014	T	T1	x	x	CC	green mossy flower	750.5	0.441786467	331.5607435
5/19/2014	T	T1	x	x	CE	wild radish	30.5	0.441786467	13.47448724
5/19/2014	T	T1	x	x	CE	dandelion	750.5	11.04466167	8289.018583
5/19/2014	T	T1	x	x	CE	corn speedwell	350.5	0.441786467	154.8461567
5/19/2014	T	T1	x	x	CE	cute minute blue	350.5	0.441786467	154.8461567
5/19/2014	T	T1	x	x	CE	small daisy looking white	350.5	0.441786467	154.8461567
5/19/2014	T	T1	x	x	CF	persian speedwell	350.5	0.25	87.625
5/19/2014	T	T1	x	x	CF	peppermint	30.5	0.3	9.15
5/19/2014	T	T1	x	x	CF	dandelion	750.5	11.04466167	8289.018583
5/19/2014	T	T1	x	x	CF	aster	30.5	0.196349541	5.988661001
5/20/2014	T	T1	x	x	CFP	trillium	30.5	0.441786467	13.47448724
5/20/2014	T	T1	x	x	CFP	strawberry	75.5	4.523893421	341.5539533
5/20/2014	T	T1	x	x	CFP	rose of sharon	30.5	15.90431281	485.0815407
5/20/2014	T	T1	x	x	CFP	pink jasmine like tree	750.5	NA	NA
5/20/2014	T	T1	x	x	CFP	peppermint	150.5	0.3	45.15
5/20/2014	T	T1	x	x	CFP	pansy	5	14.18625433	70.93127165
5/20/2014	T	T1	x	x	CFP	marigold	5	12.56637061	62.83185305
5/20/2014	T	T1	x	x	CFP	Japanese honeysuckle	750.5	0.7	525.35
5/20/2014	T	T1	x	x	CFP	ground phlox	750.5	1.767145868	1326.242974
5/20/2014	T	T1	x	x	CFP	ground ivy	30.5	0.25	7.625
5/20/2014	T	T1	x	x	CFP	goldenrod	350.5	0.125663706	44.04512895
5/20/2014	T	T1	x	x	CFP	geranium	75.5	9.621127502	726.3951264
5/20/2014	T	T1	x	x	CFP	garlic mustard	350.5	0.196349541	68.82051412
5/20/2014	T	T1	x	x	CFP	forget-me-not	5	0.7853982	3.926991
5/20/2014	T	T1	x	x	CFP	daffodil	5	38.48451	192.42255
5/20/2014	T	T1	x	x	CFP	bleeding heart	30.5	1.125	34.3125
5/20/2014	T	T1	x	x	CFP	white violet like	30.5	0.441786467	13.47448724
5/20/2014	T	T1	x	x	CSS	rhubA	150.5	0.070685835	10.63821817
5/20/2014	T	T1	x	x	CSS	mustard	30.5	2.010619298	61.32388859
5/20/2014	T	T1	x	x	CSS	mustard	1000	2.010619298	2010.619298
5/20/2014	T	T1	x	x	CSS	marigold	30.5	12.56637061	383.2743036
5/20/2014	T	T1	x	x	CSS	ground ivy	150.5	0.25	37.625
5/20/2014	T	T1	x	x	CSS	dandelion	30.5	11.04466167	336.8621809
5/20/2014	T	T1	x	x	CSS	arugula	5	1.327322896	6.63661448
5/19/2014	T	T1			DCG	ground ivy	750.5	0.25	187.625
5/19/2014	T	T1			DCG	garlic mustard	30.5	0.196349541	5.988661001
5/19/2014	T	T1			DCG	dandelion	750.5	11.04466167	8289.018583
5/19/2014	T	T1			DCG	charlock	150.5	0.785398163	118.2024235
5/19/2014	T	T1			DCG	brassica	30.5	2.010619298	61.32388859
5/20/2014	T	T1	x	x	E	dandelion	150.5	11.04466167	1662.221581
5/20/2014	T	T1	x	x	E	brassica	30.5	2.010619298	61.32388859
5/20/2014	T	T1	x	x	E	apple	75.5	12.56637061	948.7609811
5/20/2014	T	T1	x	x	EMU	strawberry	5	4.523893421	22.61946711
5/20/2014	T	T1	x	x	EMU	shepherd's purse	30.5	0.031415927	0.958185774
5/20/2014	T	T1	x	x	EMU	purple deadnettle	30.5	0.1	3.05
5/20/2014	T	T1	x	x	EMU	ground ivy	75.5	0.25	18.875
5/20/2014	T	T1	x	x	EMU	dandelion	30.5	11.04466167	336.8621809
5/20/2014	T	T1	x	x	EMU	chives	30.5	3.534291735	107.7958979
5/19/2014	T	T1			ESG	Japanese honeysuckle	150.5	0.7	105.35
5/19/2014	T	T1			ESG	garlic mustard	30.5	0.196349541	5.988661001
5/19/2014	T	T1			ESG	buckwheat	75.5	0.031415927	2.371902489
5/19/2014	T	T1			ESG	apple	30.5	12.56637061	383.2743036
5/19/2014	T	T1			ESG	antennaria sp	30.5	NA	NA
5/19/2014	T	T1	x	x	FI	vinca	5	1.767145868	8.83572934
5/19/2014	T	T1	x	x	FI	strawberry	30.5	4.523893421	137.9787493
5/19/2014	T	T1	x	x	FI	small flowered crowsfoot	30.5	1.767145868	53.89794897
5/19/2014	T	T1	x	x	FI	red clover	5	2.454369261	12.27184631
5/19/2014	T	T1	x	x	FI	purple deadnettle	1000	0.1	100
5/19/2014	T	T1	x	x	FI	dandelion	750.5	11.04466167	8289.018583
5/19/2014	T	T1	x	x	FI	charlock	30.5	0.785398163	23.95464397
5/19/2014	T	T1	x	x	LG	tulip	75.5	44.17864669	3335.487825
5/19/2014	T	T1	x	x	LG	sweet alyssum	350.5	0.070685835	24.77538517
5/19/2014	T	T1	x	x	LG	strawberry	30.5	4.523893421	137.9787493
5/19/2014	T	T1	x	x	LG	Solomon's seal	30.5	1.767145868	53.89794897
5/19/2014	T	T1	x	x	LG	red columbine	75.5	3.141592654	237.1902454
5/19/2014	T	T1	x	x	LG	onion	5	25.13274123	125.6637062
5/19/2014	T	T1	x	x	LG	marigold	150.5	12.56637061	1891.238777
5/19/2014	T	T1	x	x	LG	hyacinth	75.5	9.621127502	726.3951264
5/19/2014	T	T1	x	x	LG	grape hyacinth	350.5	0.441786467	154.8461567
5/19/2014	T	T1	x	x	LG	geranium (wild)	150.5	9.621127502	1447.979689
5/19/2014	T	T1	x	x	LG	comfrey	30.5	1.767145868	53.89794897
5/19/2014	T	T1	x	x	LG	chives	5	3.534291735	17.67145868
5/19/2014	T	T1	x	x	LG	bleeding heart	75.5	1.125	84.9375
5/19/2014	T	T1	x	x	LSC	yellow hop clover	5	0.375	1.875
5/19/2014	T	T1	x	x	LSC	purple deadnettle	30.5	0.1	3.05
5/19/2014	T	T1	x	x	LSC	pepperweed	30.5	4	122
5/19/2014	T	T1	x	x	LSC	peppermint	750.5	0.3	225.15
5/19/2014	T	T1	x	x	LSC	leafy spurge	5	3	15
5/19/2014	T	T1	x	x	LSC	ground ivy	750.5	0.25	187.625
5/19/2014	T	T1	x	x	LSC	geranium	30.5	9.621127502	293.4443888
5/19/2014	T	T1	x	x	LSC	garden phlox	75.5	1.767145868	133.419513
5/19/2014	T	T1	x	x	LSC	forget-me-not	150.5	0.7853982	118.2024291
5/19/2014	T	T1	x	x	LSC	dianthus	5	12.56637061	62.83185305
5/19/2014	T	T1	x	x	LSC	dandelion	350.5	11.04466167	3871.153915
5/19/2014	T	T1	x	x	LSC	corn speedwell	75.5	0.441786467	33.35487826
5/19/2014	T	T1	x	x	LSC	bleeding heart	5	1.125	5.625
5/19/2014	T	T1	x	x	LSC	apple	750.5	12.56637061	9431.061143
5/19/2014	T	T1	x	x	LSC	purple flower moss	5	0.441786467	2.208932335
5/19/2014	T	T1			LSC	purple flower moss	5	0.441786467	2.208932335
5/19/2014	T	T1	x	x	LSC	tiny blue purple	30.5	0.441786467	13.47448724
5/19/2014	T	T1			MF	purple deadnettle	30.5	0.1	3.05
5/19/2014	T	T1			MF	dandelion	750.5	11.04466167	8289.018583
5/19/2014	T	T1			MF	charlock	30.5	0.785398163	23.95464397
5/19/2014	T	T1			MF	brassica	75.5	2.010619298	151.801757
5/19/2014	T	T1	x	x	NC	zinnia	5	23.75829444	118.7914722
5/19/2014	T	T1	x	x	NC	violet	5	12.25	61.25
5/19/2014	T	T1	x	x	NC	tulip	5	44.17864669	220.8932335
5/19/2014	T	T1	x	x	NC	strawberry	30.5	4.523893421	137.9787493
5/19/2014	T	T1	x	x	NC	small flowered crowsfoot	5	1.767145868	8.83572934
5/19/2014	T	T1	x	x	NC	shepherd's purse	750.5	0.031415927	23.57765321
5/19/2014	T	T1	x	x	NC	purple deadnettle	1000	0.1	100
5/19/2014	T	T1	x	x	NC	poppy	5	9.621127502	48.10563751
5/19/2014	T	T1	x	x	NC	marigold	30.5	12.56637061	383.2743036
5/19/2014	T	T1	x	x	NC	lily of the valley	5	12.56637061	2.208932335
5/19/2014	T	T1	x	x	NC	johhny jump up	30.5	5	152.5
5/19/2014	T	T1	x	x	NC	horse chestnut	1000	9.621127502	9621.127502
5/19/2014	T	T1	x	x	NC	dandelion	30.5	11.04466167	336.8621809
5/19/2014	T	T1	x	x	NC	chives	30.5	3.534291735	107.7958979
5/19/2014	T	T1	x	x	NC	chickweed	30.5	0.441786467	13.47448724
5/19/2014	T	T1	x	x	NC	brassica oleracea	30.5	0.785398163	23.95464397
5/19/2014	T	T1	x	x	NP	vinca	5	1.767145868	8.83572934
5/19/2014	T	T1	x	x	NP	strawberry	5	4.523893421	22.61946711
5/19/2014	T	T1	x	x	NP	red salvia	5	0.5625	2.8125
5/19/2014	T	T1	x	x	NP	red columbine	30.5	3.141592654	95.81857595
5/19/2014	T	T1	x	x	NP	purple deadnettle	750.5	0.1	75.05
5/19/2014	T	T1	x	x	NP	persian speedwell	350.5	0.25	87.625
5/19/2014	T	T1	x	x	NP	pansy	5	14.18625433	70.93127165
5/19/2014	T	T1	x	x	NP	marigold	5	12.56637061	62.83185305
5/19/2014	T	T1	x	x	NP	dandelion	750.5	11.04466167	8289.018583
5/19/2014	T	T1	x	x	NP	chives	750.5	3.534291735	2652.485947
5/19/2014	T	T1	x	x	NP	chickweed	750.5	0.441786467	331.5607435
5/22/2014	T	T1	x	x	P	marigold	30.5	12.56637061	383.2743036
5/22/2014	T	T1	x	x	P	goldenrod	5	0.125663706	0.62831853
5/22/2014	T	T1	x	x	P	dandelion	350.5	11.04466167	3871.153915
5/22/2014	T	T1	x	x	P	apple	75.5	12.56637061	948.7609811
5/19/2014	T	T1	x	x	PCG	strawberry	5	4.523893421	22.61946711
5/19/2014	T	T1	x	x	PCG	shepherd's purse	150.5	0.031415927	4.728097014
5/19/2014	T	T1	x	x	PCG	purple deadnettle	1000	0.1	100
5/19/2014	T	T1	x	x	PCG	pansy	5	14.18625433	70.93127165
5/19/2014	T	T1	x	x	PCG	dandelion	75.5	11.04466167	833.8719561
5/19/2014	T	T1	x	x	PCG	charlock	750.5	0.785398163	589.4413213
5/19/2014	T	T1	x	x	PCG	apple	350.5	12.56637061	4404.512899
5/19/2014	T	T1			SC	yellow hop clover	30.5	0.015707963	0.479092872
5/19/2014	T	T1			SC	Wild Geranium	5	3.141592654	15.70796327
5/19/2014	T	T1			SC	spotted deadnettle	5	0.91	4.55
5/19/2014	T	T1			SC	Pansy	30.5	14.18625433	432.6807571
5/19/2014	T	T1			SC	Genus Winkle	75.5	NA	NA
5/19/2014	T	T1			SC	dandelion	350.5	11.04466167	3871.153915
5/22/2014	T	T1	x	x	SPH	dandelion	5	11.04466167	55.22330835
5/22/2014	T	T1	x	x	SPH	chives	5	3.534291735	17.67145868
5/22/2014	T	T1	x	x	SPH	charlock	5	0.785398163	3.926990815
5/22/2014	T	T1	x	x	SPH	purple trumpet like	75.5	0.441786467	33.35487826
5/22/2014	T	T1	x	x	SPH	purple violet like	5	0.441786467	2.208932335
5/22/2014	T	T1	x	x	WP	white clover	5	0.883572934	4.41786467
5/22/2014	T	T1	x	x	WP	strawberry	75.5	4.523893421	341.5539533
5/22/2014	T	T1	x	x	WP	peppermint	750.5	0.3	225.15
5/22/2014	T	T1	x	x	WP	pansy	5	14.18625433	70.93127165
5/22/2014	T	T1	x	x	WP	garlic mustard	350.5	0.196349541	68.82051412
5/22/2014	T	T1	x	x	WP	dandelion	150.5	11.04466167	1662.221581
6/5/2014	T	T2	x	x	A	yellow hop clover	150.5	0.375	56.4375
6/5/2014	T	T2	x	x	A	white fleabane	30.5	0.502654825	15.33097216
6/5/2014	T	T2	x	x	A	salsify	150.5	12.56637	1891.238685
6/5/2014	T	T2	x	x	A	tiny white native	750.5	0.441786467	331.5607435
6/5/2014	T	T2			BH	yellow hop clover	5	0.015707963	0.078539815
6/5/2014	T	T2			BH	yarrow	30.5	11.87914722	362.3139902
6/5/2014	T	T2			BH	white clover	5	0.883572934	4.41786467
6/5/2014	T	T2			BH	strawberry	75.5	4.523893421	341.5539533
6/5/2014	T	T2			BH	salvia nemorosa	150.5	0.25	37.625
6/5/2014	T	T2			BH	raspberry	5	1.767145868	8.83572934
6/5/2014	T	T2			BH	marigold	30.5	12.56637061	383.2743036
6/5/2014	T	T2			BH	dandelion	5	11.04466167	55.22330835
6/5/2014	T	T2			BH	beardtongue	30.5	1.125	34.3125
6/5/2014	T	T2	x	x	BP	yellow hop clover	150.5	0.375	56.4375
6/5/2014	T	T2	x	x	BP	white clover	30.5	0.883572934	26.94897449
6/5/2014	T	T2	x	x	BP	strawberry	5	4.523893421	22.61946711
6/5/2014	T	T2	x	x	BP	red clover	30.5	2.454369261	74.85826246
6/5/2014	T	T2	x	x	BP	marigold	75.5	12.56637061	948.7609811
6/5/2014	T	T2	x	x	BP	ground ivy	30.5	0.25	7.625
6/5/2014	T	T2	x	x	BP	fennel	5	2.454369261	12.27184631
6/5/2014	T	T2	x	x	BP	dandelion	30.5	11.04466167	336.8621809
6/5/2014	T	T2	x	x	BP	chives	75.5	3.534291735	266.839026
6/5/2014	T	T2	x	x	BP	purple flower	NA	0.441786467	NA
6/5/2014	T	T2	x	x	BP	small white flower	150.5	0.441786467	66.48886328
6/5/2014	T	T2	x	x	BP	white cluster	30.5	0.441786467	13.47448724
6/5/2014	T	T2	x	x	CC	yellow hop clover	750.5	0.375	281.4375
6/5/2014	T	T2	x	x	CC	tomato	30.5	1.767145868	53.89794897
6/5/2014	T	T2	x	x	CC	sage	750.5	1.125	844.3125
6/5/2014	T	T2	x	x	CC	marigold	30.5	12.56637061	383.2743036
6/5/2014	T	T2	x	x	CC	globe amaranth	5	9.621127502	48.10563751
6/5/2014	T	T2	x	x	CC	dandelion	75.5	11.04466167	833.8719561
6/5/2014	T	T2	x	x	CC	chives	150.5	3.534291735	531.9109061
6/5/2014	T	T2	x	x	CC	red amaranth like	5	9.621127502	2.208932335
6/5/2014	T	T2	x	x	CC	white flower tree	150.5	0.441786467	66.48886328
6/5/2014	T	T2	x	x	CE	yellow hop clover	750.5	0.375	281.4375
6/5/2014	T	T2	x	x	CE	tomato	5	1.767145868	8.83572934
6/5/2014	T	T2	x	x	CE	raspberry	5	1.767145868	8.83572934
6/5/2014	T	T2	x	x	CE	goldenrod	30.5	0.125663706	3.832743033
6/5/2014	T	T2	x	x	CE	dandelion	30.5	11.04466167	336.8621809
6/5/2014	T	T2	x	x	CE	small white flower	350.5	0.441786467	154.8461567
6/5/2014	T	T2	x	x	CF	yellow hop clover	350.5	0.015707963	5.505641032
6/5/2014	T	T2	x	x	CF	white clover	350.5	0.883572934	309.6923134
6/5/2014	T	T2	x	x	CF	strawberry	5	4.523893421	22.61946711
6/5/2014	T	T2	x	x	CF	purple deadnettle	30.5	0.1	3.05
6/5/2014	T	T2	x	x	CF	penny cress	150.5	0.196349541	29.55060592
6/5/2014	T	T2	x	x	CF	field bindweed	5	7.068583471	35.34291736
6/5/2014	T	T2	x	x	CF	dandelion	30.5	11.04466167	336.8621809
6/5/2014	T	T2	x	x	CF	common mallow	5	1.130973355	5.654866775
6/5/2014	T	T2	x	x	CF	cilantro	5	0.392699082	1.96349541
6/5/2014	T	T2	x	x	CF	chickweed	30.5	0.441786467	13.47448724
6/5/2014	T	T2	x	x	CFP	yellow hop clover	750.5	0.375	281.4375
6/5/2014	T	T2	x	x	CFP	white clover	75.5	0.883572934	66.70975652
6/5/2014	T	T2	x	x	CFP	Tomato	5	1.767145868	8.83572934
6/5/2014	T	T2	x	x	CFP	purple deadnettle	75.5	0.1	7.55
6/5/2014	T	T2	x	x	CFP	poppy	5	9.621127502	48.10563751
6/5/2014	T	T2	x	x	CFP	peony	5	78.53981634	392.6990817
6/5/2014	T	T2	x	x	CFP	marigold	5	12.56637061	62.83185305
6/5/2014	T	T2	x	x	CFP	iris	5	4	20
6/5/2014	T	T2	x	x	CFP	dandelion	5	11.04466167	55.22330835
6/5/2014	T	T2	x	x	CFP	chives	30.5	3.534291735	107.7958979
6/5/2014	T	T2	x	x	CFP	bleeding heart	30.5	1.125	34.3125
6/5/2014	T	T2	x	x	CFP	cute blue	150.5	0.441786467	66.48886328
6/5/2014	T	T2	x	x	CFP	small white flower	750.5	0.441786467	331.5607435
6/5/2014	T	T2	x	x	CFP	white daisy like	30.5	0.441786467	13.47448724
6/5/2014	T	T2	x	x	CFP	wild ginger like with yellow	30.5	0.441786467	13.47448724
6/6/2014	T	T2	x	x	CSS	yellow hop clover	750.5	0.375	281.4375
6/6/2014	T	T2	x	x	CSS	wood sorrel	150.5	3.141592654	472.8096944
6/6/2014	T	T2	x	x	CSS	white clover	1000	0.883572934	883.572934
6/6/2014	T	T2	x	x	CSS	white beardtongue	30.5	4.75	144.875
6/6/2014	T	T2	x	x	CSS	tomato	30.5	1.767145868	53.89794897
6/6/2014	T	T2	x	x	CSS	thyme	75.5	0.04	3.02
6/6/2014	T	T2	x	x	CSS	strawberry	5	4.523893421	22.61946711
6/6/2014	T	T2	x	x	CSS	pepper	5	3.141592654	15.70796327
6/6/2014	T	T2	x	x	CSS	peony	5	78.53981634	392.6990817
6/6/2014	T	T2	x	x	CSS	marigold	30.5	12.56637061	383.2743036
6/6/2014	T	T2	x	x	CSS	gladiolus	5	38.48451001	192.4225501
6/6/2014	T	T2	x	x	CSS	dandelion	30.5	11.04466167	336.8621809
6/6/2014	T	T2	x	x	CSS	common mallow	5	1.130973355	5.654866775
6/6/2014	T	T2	x	x	CSS	brassica oleracea	30.5	0.785398163	23.95464397
6/6/2014	T	T2	x	x	CSS	brassica oleracea	750.5	0.785398163	589.4413213
6/6/2014	T	T2	x	x	CSS	asparagus	1000	0.196349541	196.349541
6/5/2014	T	T2			DCG	yellow hop clover	75.5	0.015707963	1.185951207
6/5/2014	T	T2			DCG	white fleabane	75.5	0.502654825	37.95043929
6/5/2014	T	T2			DCG	white clover	150.5	0.883572934	132.9777266
6/5/2014	T	T2			DCG	marigold	30.5	12.56637061	383.2743036
6/5/2014	T	T2			DCG	ground ivy	1000	0.25	250
6/5/2014	T	T2			DCG	dandelion	5	11.04466167	55.22330835
6/5/2014	T	T2			DCG	dame's rocket	350.5	3.976078202	1393.61541
6/5/2014	T	T2			DCG	brassica	75.5	2.010619298	151.801757
6/5/2014	T	T2			DCG	bouncing bet	30.5	7.068583471	215.5917959
6/6/2014	T	T2	x	x	E	yellow sweet clover	350.5	0.375	131.4375
6/6/2014	T	T2	x	x	E	marigold	30.5	12.56637061	383.2743036
6/6/2014	T	T2	x	x	E	leafy spurge	1000	3	3000
6/6/2014	T	T2	x	x	E	field bindweed	30.5	7.068583471	215.5917959
6/6/2014	T	T2	x	x	E	dandelion	5	11.04466167	55.22330835
6/6/2014	T	T2	x	x	E	crown vetch	5	3.534291735	17.67145868
6/6/2014	T	T2	x	x	EMU	yellow sweet clover	750.5	0.375	281.4375
6/6/2014	T	T2	x	x	EMU	wood sorrel	5	3.141592654	15.70796327
6/6/2014	T	T2	x	x	EMU	white clover	150.5	0.883572934	132.9777266
6/6/2014	T	T2	x	x	EMU	squash	5	44.17864669	220.8932335
6/6/2014	T	T2	x	x	EMU	red columbine	30.5	3.141592654	95.81857595
6/6/2014	T	T2	x	x	EMU	ground ivy	30.5	0.25	7.625
6/6/2014	T	T2	x	x	EMU	field bindweed	5	7.068583471	35.34291736
6/6/2014	T	T2	x	x	EMU	english plantain	5	1.5	7.5
6/6/2014	T	T2	x	x	EMU	dandelion	30.5	11.04466167	336.8621809
6/6/2014	T	T2	x	x	EMU	chives	75.5	3.534291735	266.839026
6/5/2014	T	T2			ESG	yarrow	30.5	11.87914722	362.3139902
6/5/2014	T	T2			ESG	trailing raspberry	1000	1.767145868	1767.145868
6/5/2014	T	T2			ESG	red beads	1000	1.5	1500
6/5/2014	T	T2			ESG	autumn olive	1000	0.785398163	785.3981634
6/6/2014	T	T2	x	x	FI	yellow sweet clover	1000	0.375	375
6/6/2014	T	T2	x	x	FI	wild arugula	30.5	0.070685835	2.155917968
6/6/2014	T	T2			FI	white fleabane	5	0.502654825	2.513274125
6/6/2014	T	T2			FI	white clover	1000	0.883572934	883.572934
6/6/2014	T	T2			FI	tomato	5	1.767145868	8.83572934
6/6/2014	T	T2			FI	salvia nemorosa	1000	0.25	250
6/6/2014	T	T2	x	x	FI	red clover	30.5	2.454369261	74.85826246
6/6/2014	T	T2			FI	raspberry	30.5	1.767145868	53.89794897
6/6/2014	T	T2			FI	queen anne's lace	30.5	11.87914722	362.3139902
6/6/2014	T	T2	x	x	FI	purple deadnettle	75.5	0.1	7.55
6/6/2014	T	T2			FI	pea	30.5	5	152.5
6/6/2014	T	T2			FI	pansy	30.5	14.18625433	432.6807571
6/6/2014	T	T2	x	x	FI	onion	5	25.13274123	125.6637062
6/6/2014	T	T2			FI	johhny jump up	30.5	5	152.5
6/6/2014	T	T2	x	x	FI	Japanese honeysuckle	75.5	0.7	52.85
6/6/2014	T	T2			FI	horseradish	75.5	0.441786467	33.35487826
6/6/2014	T	T2	x	x	FI	grape	30.5	0.1963495	5.98865975
6/6/2014	T	T2			FI	dandelion	30.5	11.04466167	336.8621809
6/6/2014	T	T2			FI	curly dock	30.5	0.196349541	5.988661001
6/6/2014	T	T2	x	x	FI	cleavers	1000	0.070685835	70.685835
6/6/2014	T	T2			FI	chives	750.5	3.534291735	2652.485947
6/6/2014	T	T2			FI	aster	75.5	0.196349541	14.82439035
6/6/2014	T	T2			FI	arugula	30.5	1.327322896	40.48334833
6/5/2014	T	T2			GV	white clover	75.5	0.883572934	66.70975652
6/5/2014	T	T2			GV	red clover	30.5	2.454369261	74.85826246
6/5/2014	T	T2			GV	marigold	30.5	12.56637061	383.2743036
6/5/2014	T	T2			GV	ground ivy	350.5	0.25	87.625
6/5/2014	T	T2			GV	dandelion	30.5	11.04466167	336.8621809
6/5/2014	T	T2			GV	comfrey	30.5	1.767145868	53.89794897
6/5/2014	T	T2	x	x	LG	yellow sweet clover	75.5	0.375	28.3125
6/5/2014	T	T2	x	x	LG	white clover	1000	0.883572934	883.572934
6/5/2014	T	T2	x	x	LG	thyme	30.5	0.04	1.22
6/5/2014	T	T2	x	x	LG	sweet alyssum	1000	0.070685835	70.685835
6/5/2014	T	T2	x	x	LG	strawberry	5	4.523893421	22.61946711
6/5/2014	T	T2	x	x	LG	sage	5	1.125	5.625
6/5/2014	T	T2	x	x	LG	red columbine	750.5	3.141592654	2357.765287
6/5/2014	T	T2	x	x	LG	pea	30.5	5	152.5
6/5/2014	T	T2	x	x	LG	marigold	5	12.56637061	62.83185305
6/5/2014	T	T2	x	x	LG	geranium (wild)	5	9.621127502	48.10563751
6/5/2014	T	T2	x	x	LG	dwarf geranium	75.5	3.141592654	237.1902454
6/5/2014	T	T2	x	x	LG	dandelion	5	11.04466167	55.22330835
6/5/2014	T	T2	x	x	LG	chives	750.5	3.534291735	2652.485947
6/5/2014	T	T2	x	x	LG	bleeding heart	75.5	1.125	84.9375
6/5/2014	T	T2	x	x	LG	bean (fava)	75.5	2.25	169.875
6/5/2014	T	T2	x	x	LSC	yellow star	150.5	1.767145868	265.9554531
6/5/2014	T	T2	x	x	LSC	yellow hop clover	75.5	0.375	28.3125
6/5/2014	T	T2	x	x	LSC	wood sorrel	5	3.141592654	15.70796327
6/5/2014	T	T2	x	x	LSC	white clover	30.5	0.883572934	26.94897449
6/5/2014	T	T2	x	x	LSC	white clover	30.5	0.883572934	26.94897449
6/5/2014	T	T2	x	x	LSC	tomato	30.5	1.767145868	53.89794897
6/5/2014	T	T2	x	x	LSC	spiderwort	30.5	7.068583471	215.5917959
6/5/2014	T	T2	x	x	LSC	purple deadnettle	75.5	0.1	7.55
6/5/2014	T	T2	x	x	LSC	persian speedwell	30.5	0.04	1.22
6/5/2014	T	T2	x	x	LSC	pepper	5	3.141592654	15.70796327
6/5/2014	T	T2	x	x	LSC	peony	5	78.53981634	392.6990817
6/5/2014	T	T2	x	x	LSC	penny cress	350.5	0.196349541	68.82051412
6/5/2014	T	T2	x	x	LSC	iris	5	4	20
6/5/2014	T	T2	x	x	LSC	ground ivy	1000	0.25	250
6/5/2014	T	T2	x	x	LSC	grape	150.5	0.1963495	29.55059975
6/5/2014	T	T2	x	x	LSC	forget-me-not	150.5	0.7853982	118.2024291
6/5/2014	T	T2	x	x	LSC	dwarf geranium	75.5	3.141592654	237.1902454
6/5/2014	T	T2	x	x	LSC	dandelion	30.5	11.04466167	336.8621809
6/5/2014	T	T2	x	x	LSC	dame's rocket	5	3.976078202	19.88039101
6/5/2014	T	T2	x	x	LSC	comfrey	150.5	1.767145868	265.9554531
6/5/2014	T	T2	x	x	LSC	chickweed	NA	0.441786467	NA
6/5/2014	T	T2	x	x	LSC	buttercup	75.5	9.621127502	726.3951264
6/5/2014	T	T2	x	x	LSC	bleeding heart	30.5	1.125	34.3125
6/5/2014	T	T2	x	x	LSC	bitter nightshade	75.5	1.22718463	92.65243957
6/5/2014	T	T2	x	x	LSC	beardtongue	30.5	4.75	144.875
6/5/2014	T	T2	x	x	LSC	aster	30.5	0.196349541	5.988661001
6/5/2014	T	T2	x	x	LSC	white daisy like	30.5	0.441786467	13.47448724
6/5/2014	T	T2			MF	yellow sweet clover	75.5	0.375	28.3125
6/5/2014	T	T2			MF	yellow hop clover	75.5	0.015707963	1.185951207
6/5/2014	T	T2			MF	yarrow	75.5	11.87914722	896.8756151
6/5/2014	T	T2			MF	white fleabane	30.5	0.502654825	15.33097216
6/5/2014	T	T2			MF	white clover	75.5	0.883572934	66.70975652
6/5/2014	T	T2			MF	red clover	30.5	2.454369261	74.85826246
6/6/2014	T	T2			MF	flowering amaranth	30.5	9.621127502	293.4443888
6/5/2014	T	T2			MF	dandelion	75.5	11.04466167	833.8719561
6/6/2014	T	T2			MF	cosmos	75.5	44.17864669	3335.487825
6/5/2014	T	T2			MF	brassica	150.5	2.010619298	302.5982043
6/5/2014	T	T2	x	x	NC	zinnia	5	23.75829444	118.7914722
6/5/2014	T	T2	x	x	NC	tomato	30.5	1.767145868	53.89794897
6/5/2014	T	T2	x	x	NC	strawberry	5	4.523893421	22.61946711
6/5/2014	T	T2	x	x	NC	shepherd's purse	30.5	0.031415927	0.958185774
6/5/2014	T	T2	x	x	NC	salvia nemorosa	150.5	0.25	37.625
6/5/2014	T	T2	x	x	NC	red salvia	30.5	0.5625	17.15625
6/5/2014	T	T2	x	x	NC	purple brassica	350.5	1.767145868	619.3846267
6/5/2014	T	T2	x	x	NC	poppy	5	9.621127502	48.10563751
6/5/2014	T	T2	x	x	NC	pepper	30.5	3.141592654	95.81857595
6/5/2014	T	T2	x	x	NC	peony	5	78.53981634	392.6990817
6/5/2014	T	T2	x	x	NC	onion	30.5	25.13274123	766.5486075
6/5/2014	T	T2	x	x	NC	nasturtium	5	14.52201204	72.6100602
6/5/2014	T	T2	x	x	NC	marigold	30.5	12.56637061	383.2743036
6/5/2014	T	T2	x	x	NC	marigold	75.5	12.56637061	948.7609811
6/5/2014	T	T2	x	x	NC	johhny jump up	350.5	5	1752.5
6/5/2014	T	T2	x	x	NC	impatiens	30.5	12.56637061	383.2743036
6/5/2014	T	T2	x	x	NC	henbit	30.5	0.3	9.15
6/5/2014	T	T2	x	x	NC	geranium	30.5	9.621127502	293.4443888
6/5/2014	T	T2	x	x	NC	dandelion	5	11.04466167	55.22330835
6/5/2014	T	T2	x	x	NC	curly dock	750.5	0.196349541	147.3603305
6/5/2014	T	T2	x	x	NC	columbine	30.5	9.621127502	293.4443888
6/5/2014	T	T2	x	x	NC	chives	150.5	3.534291735	531.9109061
6/5/2014	T	T2	x	x	NC	chickweed	30.5	0.441786467	13.47448724
6/5/2014	T	T2	x	x	NC	brassica oleracea	750.5	0.785398163	589.4413213
6/5/2014	T	T2	x	x	NC	bleeding heart	5	1.125	5.625
6/5/2014	T	T2	x	x	NC	bean (common)	5	1.125	5.625
6/5/2014	T	T2	x	x	NC	asparagus	30.5	0.196349541	5.988661001
6/5/2014	T	T2	x	x	NC	arugula	75.5	1.327322896	100.2128786
6/5/2014	T	T2	x	x	NC	ageratum	150.5	0.785398163	118.2024235
6/6/2014	T	T2	x	x	NP	yellow sweet clover	1000	0.375	375
6/6/2014	T	T2	x	x	NP	white fleabane	150.5	0.502654825	75.64955116
6/6/2014	T	T2	x	x	NP	white clover	1000	0.883572934	883.572934
6/6/2014	T	T2	x	x	NP	thyme	150.5	0.04	6.02
6/6/2014	T	T2	x	x	NP	strawberry	5	4.523893421	22.61946711
6/6/2014	T	T2	x	x	NP	sage	150.5	1.125	169.3125
6/6/2014	T	T2	x	x	NP	red salvia	5	0.5625	2.8125
6/6/2014	T	T2	x	x	NP	red columbine	30.5	3.141592654	95.81857595
6/6/2014	T	T2	x	x	NP	red clover	350.5	2.454369261	860.256426
6/6/2014	T	T2	x	x	NP	purple deadnettle	30.5	0.1	3.05
6/6/2014	T	T2	x	x	NP	persian speedwell	150.5	0.25	37.625
6/6/2014	T	T2	x	x	NP	marigold	30.5	12.56637061	383.2743036
6/6/2014	T	T2	x	x	NP	dianthus	350.5	12.56637061	4404.512899
6/6/2014	T	T2	x	x	NP	dandelion	30.5	11.04466167	336.8621809
6/6/2014	T	T2	x	x	NP	common groundsel	30.5	0.049087385	1.497165243
6/6/2014	T	T2	x	x	NP	closed figwort	30.5	0.24	7.32
6/6/2014	T	T2	x	x	NP	chives	1000	3.534291735	3534.291735
6/6/2014	T	T2	x	x	NP	chickweed	5	0.441786467	2.208932335
6/5/2014	T	T2	x	x	P	yellow hop clover	750.5	0.375	281.4375
6/5/2014	T	T2	x	x	P	white clover	30.5	0.883572934	26.94897449
6/5/2014	T	T2	x	x	P	tomato	30.5	1.767145868	53.89794897
6/5/2014	T	T2	x	x	P	marigold	30.5	12.56637061	383.2743036
6/5/2014	T	T2	x	x	P	dandelion	30.5	11.04466167	336.8621809
6/5/2014	T	T2	x	x	P	chickweed	750.5	0.441786467	331.5607435
6/5/2014	T	T2	x	x	P	yellow goldenrod like	5	0.441786467	2.208932335
6/5/2014	T	T2	x	x	PCG	yellow hop clover	150.5	0.375	56.4375
6/5/2014	T	T2	x	x	PCG	white clover	150.5	0.883572934	132.9777266
6/5/2014	T	T2	x	x	PCG	strawberry	75.5	4.523893421	341.5539533
6/5/2014	T	T2	x	x	PCG	sage	150.5	1.125	169.3125
6/5/2014	T	T2	x	x	PCG	red clover	30.5	2.454369261	74.85826246
6/5/2014	T	T2	x	x	PCG	purple deadnettle	1000	0.1	100
6/5/2014	T	T2	x	x	PCG	henbit	5	0.3	1.5
6/5/2014	T	T2	x	x	PCG	dandelion	5	11.04466167	55.22330835
6/5/2014	T	T2	x	x	PCG	curly dock	1000	0.196349541	196.349541
6/5/2014	T	T2	x	x	PCG	common mallow	150.5	1.130973355	170.2114899
6/5/2014	T	T2	x	x	PCG	chives	150.5	3.534291735	531.9109061
6/5/2014	T	T2	x	x	PCG	blackberry	30.5	12.56637061	383.2743036
6/5/2014	T	T2			SC	wild geranium	75.5	3.141592654	237.1902454
6/5/2014	T	T2			SC	turtle head	350.5	3	1051.5
6/6/2014	T	T2			SC	rose	5	28.27433388	141.3716694
6/5/2014	T	T2			SC	pansy	30.5	14.18625433	432.6807571
6/6/2014	T	T2			SC	flowering amaranth	5	9.621127502	48.10563751
6/5/2014	T	T2			SC	dandelion	5	11.04466167	55.22330835
6/5/2014	T	T2			SC	daisy	5	19.63495408	98.1747704
6/5/2014	T	T2			SC	bachelor's button	5	7.068583471	35.34291736
6/5/2014	T	T2	x	x	SPH	yellow hop clover	1000	0.375	375
6/5/2014	T	T2	x	x	SPH	thyme	5	0.04	0.2
6/5/2014	T	T2	x	x	SPH	chives	75.5	3.534291735	266.839026
6/5/2014	T	T2	x	x	SPH	chickweed	750.5	0.441786467	331.5607435
6/5/2014	T	T2			WP	yellow hop clover	1000	0.015707963	15.707963
6/5/2014	T	T2			WP	white clover	1000	0.883572934	883.572934
6/5/2014	T	T2			WP	snapdragon	30.5	6	183
6/5/2014	T	T2			WP	marigold	30.5	12.56637061	383.2743036
6/5/2014	T	T2			WP	heavy bottom	30.5	0.75	22.875
6/5/2014	T	T2			WP	dandelion	75.5	11.04466167	833.8719561
6/5/2014	T	T2			WP	ageratum	75.5	0.785398163	59.29756131
6/5/2014	T	T2			WP	"deep purple Brassicaceae"	350.5	2.010619298	704.7220639
6/19/2014	T	T3	x	x	A	yellow aster-like 2	5	9.621127502	48.10563751
6/19/2014	T	T3	x	x	A	yellow aster-like 1	5	1.767145868	8.83572934
6/19/2014	T	T3	x	x	A	yarrow	350.5	11.87914722	4163.641101
6/19/2014	T	T3	x	x	A	rose	5	28.27433388	141.3716694
6/19/2014	T	T3	x	x	A	daisy	30.5	19.63495408	598.8660994
6/19/2014	T	T3	x	x	BH	yellow hop clover	150.5	0.015707963	2.364048432
6/19/2014	T	T3	x	x	BH	yarrow	30.5	11.87914722	362.3139902
6/19/2014	T	T3	x	x	BH	white clover	30.5	0.883572934	26.94897449
6/19/2014	T	T3	x	x	BH	tomato	30.5	1.767145868	53.89794897
6/19/2014	T	T3	x	x	BH	strawberry	5	4.523893421	22.61946711
6/19/2014	T	T3	x	x	BH	red clover	30.5	2.454369261	74.85826246
6/19/2014	T	T3	x	x	BH	queen anne's lace	5	11.87914722	59.3957361
6/19/2014	T	T3	x	x	BH	peppermint	30.5	0.12	3.66
6/19/2014	T	T3	x	x	BH	pepper	5	3.141592654	15.70796327
6/19/2014	T	T3	x	x	BH	pea	30.5	5	152.5
6/19/2014	T	T3	x	x	BH	nasturtium	30.5	14.52201204	442.9213672
6/19/2014	T	T3	x	x	BH	marigold	75.5	12.56637061	948.7609811
6/19/2014	T	T3	x	x	BH	lamb's ear	30.5	0.64	19.52
6/19/2014	T	T3	x	x	BH	forget-me-not	5	0.7853982	3.926991
6/19/2014	T	T3	x	x	BH	dianthus	150.5	12.56637061	1891.238777
6/19/2014	T	T3	x	x	BH	daylily	5	38.48451001	192.4225501
6/19/2014	T	T3	x	x	BH	brassica rapa	150.5	1.767145868	265.9554531
6/19/2014	T	T3	x	x	BH	brassica	150.5	2.010619298	302.5982043
6/19/2014	T	T3	x	x	BH	bouncing bet	5	7.068583471	35.34291736
6/19/2014	T	T3	x	x	BH	arugula	150.5	1.327322896	199.7620958
6/19/2014	T	T3	x	x	BP	yellow hop clover	750.5	0.375	281.4375
6/19/2014	T	T3	x	x	BP	yarrow	75.5	11.87914722	896.8756151
6/19/2014	T	T3	x	x	BP	white fleabane	30.5	0.502654825	15.33097216
6/19/2014	T	T3	x	x	BP	white clover	75.5	0.883572934	66.70975652
6/19/2014	T	T3	x	x	BP	Tomato	75.5	1.767145868	133.419513
6/19/2014	T	T3	x	x	BP	red clover	150.5	2.454369261	369.3825738
6/19/2014	T	T3	x	x	BP	potato	30.5	8.295768101	253.0209271
6/19/2014	T	T3	x	x	BP	pepper	5	3.141592654	15.70796327
6/19/2014	T	T3	x	x	BP	pea	75.5	5	377.5
6/19/2014	T	T3	x	x	BP	marigold	75.5	12.56637061	948.7609811
6/19/2014	T	T3	x	x	BP	eggplant	5	7.068583471	35.34291736
6/19/2014	T	T3	x	x	BP	dandelion	5	11.04466167	55.22330835
6/19/2014	T	T3	x	x	BP	daisy	30.5	19.63495408	598.8660994
6/19/2014	T	T3	x	x	BP	chickweed	750.5	0.441786467	331.5607435
6/19/2014	T	T3	x	x	BP	carrot	150.5	11.87914722	1787.811657
6/19/2014	T	T3	x	x	BP	borage	75.5	7.068583471	533.6780521
6/19/2014	T	T3	x	x	BP	basil	30.5	0.35	10.675
6/19/2014	T	T3	x	x	BP	bolted green	30.5	1.767145868	53.89794896
6/19/2014	T	T3	x	x	BP	purple zygomorphic	150.5	0.0625	9.40625
6/19/2014	T	T3	x	x	BP	red zygomorphic	30.5	0.5625	17.15625
6/19/2014	T	T3	x	x	BP	thorny purple flowers	NA	0.441786467	NA
6/19/2014	T	T3	x	x	BP	white bean like	75.5	9.621127502	726.3951264
6/19/2014	T	T3	x	x	CC	yellow aster	5	0.196349541	0.981747705
6/19/2014	T	T3	x	x	CC	tomato	75.5	1.767145868	133.419513
6/19/2014	T	T3	x	x	CC	thyme	1000	0.04	40
6/19/2014	T	T3	x	x	CC	strawberry	5	4.523893421	22.61946711
6/19/2014	T	T3	x	x	CC	squash	5	44.17864669	220.8932335
6/19/2014	T	T3	x	x	CC	sage	750.5	1.125	844.3125
6/19/2014	T	T3	x	x	CC	musk melon	5	7.068583471	35.34291735
6/19/2014	T	T3	x	x	CC	marigold	30.5	12.56637061	383.2743036
6/19/2014	T	T3	x	x	CC	lavender	75.5	0.375	28.3125
6/19/2014	T	T3	x	x	CC	globe amaranth	5	9.621127502	48.10563751
6/19/2014	T	T3	x	x	CC	flax	5	1.767145868	8.83572934
6/19/2014	T	T3	x	x	CC	cucumber	5	12.56637061	62.83185305
6/19/2014	T	T3	x	x	CE	yellow hop clover	1000	0.015707963	15.707963
6/19/2014	T	T3	x	x	CE	white clover	1000	0.883572934	883.572934
6/19/2014	T	T3	x	x	CE	summer squash	30.5	44.17864669	1347.448724
6/19/2014	T	T3	x	x	CE	squash	5	44.17864669	220.8932335
6/19/2014	T	T3	x	x	CE	pea	75.5	5	377.5
6/19/2014	T	T3	x	x	CE	dandelion	30.5	11.04466167	336.8621809
6/19/2014	T	T3	x	x	CE	caraway	150.5	28.27433388	4255.287249
6/19/2014	T	T3	x	x	CE	black mustard	750.5	0.031415927	23.57765321
6/19/2014	T	T3	x	x	CE	allium sp	30.5	25.13274123	766.5486075
6/19/2014	T	T3	x	x	CF	yellow hop clover	75.5	0.015707963	1.185951207
6/19/2014	T	T3	x	x	CF	white clover	75.5	0.883572934	66.70975652
6/19/2014	T	T3	x	x	CF	welted thistle	5	9.621127502	48.10563751
6/19/2014	T	T3	x	x	CF	peony	5	78.53981634	392.6990817
6/19/2014	T	T3	x	x	CF	dandelion	5	11.04466167	55.22330835
6/19/2014	T	T3	x	x	CF	common bindweed	5	7.068583471	35.34291736
6/19/2014	T	T3	x	x	CF	basil	75.5	0.35	26.425
6/19/2014	T	T3	x	x	CFP	yarrow	75.5	11.87914722	896.8756151
6/19/2014	T	T3	x	x	CFP	wood sorrel	150.5	3.141592654	472.8096944
6/19/2014	T	T3	x	x	CFP	white fleabane	30.5	0.502654825	15.33097216
6/19/2014	T	T3	x	x	CFP	white clover	150.5	0.883572934	132.9777266
6/19/2014	T	T3	x	x	CFP	tomato	75.5	1.767145868	133.419513
6/19/2014	T	T3	x	x	CFP	poppy	5	9.621127502	48.10563751
6/19/2014	T	T3	x	x	CFP	poppy	30.5	9.621127502	293.4443888
6/19/2014	T	T3	x	x	CFP	pink aster	5	0.196349541	0.981747705
6/19/2014	T	T3	x	x	CFP	pepper	30.5	3.141592654	95.81857595
6/19/2014	T	T3	x	x	CFP	nasturtium	5	14.52201204	72.6100602
6/19/2014	T	T3	x	x	CFP	marigold	75.5	12.56637061	948.7609811
6/19/2014	T	T3	x	x	CFP	dandelion	5	11.04466167	55.22330835
6/19/2014	T	T3	x	x	CFP	cucumber	5	12.56637061	62.83185305
6/19/2014	T	T3	x	x	CFP	cilantro	75.5	0.392699082	29.64878069
6/19/2014	T	T3	x	x	CFP	magenta flaxing star	30.5	9.621127502	293.4443888
6/19/2014	T	T3	x	x	CFP	purple sandd creepers	5	9.621127502	48.10563751
6/19/2014	T	T3	x	x	CFP	whild purple flower	75.5	1.125	84.9375
6/19/2014	T	T3	x	x	CFP	wild ginger	30.5	1.767145868	53.89794896
6/23/2014	T	T3	x	x	CSS	white clover	30.5	0.883572934	26.94897449
6/20/2014	T	T3	x	x	CSS	marigold	30.5	12.56637061	383.2743036
6/20/2014	T	T3	x	x	CSS	common mallow	5	1.130973355	5.654866775
6/24/2014	T	T3	x	x	CSS	chives	30.5	3.534291735	107.7958979
6/22/2014	T	T3	x	x	CSS	4 light purple petals, cluster	30.5	0.049087385	1.497165243
6/21/2014	T	T3	x	x	CSS	5 white petals	150.5	2.25	338.625
6/21/2014	T	T3	x	x	CSS	5 white/pink petals	150.5	1.125	169.3125
6/22/2014	T	T3	x	x	CSS	small yellow petals on end of flowering stem	30.5	0.883572934	26.94897449
6/23/2014	T	T3	x	x	CSS	white/purple vine like	30.5	2.25	68.625
6/19/2014	T	T3			DCG	white fleabane	30.5	0.502654825	15.33097216
6/19/2014	T	T3			DCG	white clover	750.5	0.883572934	663.121487
6/19/2014	T	T3			DCG	summer squash	5	44.17864669	220.8932335
6/19/2014	T	T3			DCG	musk melon	5	7.068583471	35.34291736
6/19/2014	T	T3			DCG	marigold	30.5	12.56637061	383.2743036
6/19/2014	T	T3			DCG	ground ivy	750.5	0.25	187.625
6/19/2014	T	T3			DCG	dandelion	5	11.04466167	55.22330835
6/19/2014	T	T3			DCG	crown vetch	1000	3.534291735	3534.291735
6/19/2014	T	T3			DCG	cosmos	5	44.17864669	220.8932335
6/19/2014	T	T3			DCG	brassica2	30.5	2.010619298	61.32388859
6/19/2014	T	T3			DCG	brassica1	30.5	2.010619298	61.32388859
6/19/2014	T	T3			DCG	bouncing bet	30.5	7.068583471	215.5917959
6/19/2014	T	T3	x	x	E	yellow hop clover	1000	0.015707963	15.707963
6/19/2014	T	T3	x	x	E	tomato	5	1.767145868	8.83572934
6/19/2014	T	T3	x	x	E	squash	5	44.17864669	220.8932335
6/19/2014	T	T3	x	x	E	queen anne's lace	5	11.87914722	59.3957361
6/19/2014	T	T3	x	x	E	pepperweed	75.5	4	302
6/19/2014	T	T3	x	x	E	milkweed	150.5	0.502654825	75.64955116
6/19/2014	T	T3	x	x	E	marigold	30.5	12.56637061	383.2743036
6/19/2014	T	T3	x	x	E	leafy spurge	1000	3	3000
6/19/2014	T	T3	x	x	E	dogbane	750.5	0.070685835	53.04971917
6/19/2014	T	T3	x	x	E	dame's rocket	5	3.976078202	19.88039101
6/19/2014	T	T3	x	x	E	daisy	75.5	19.63495408	1482.439033
6/19/2014	T	T3	x	x	E	crown vetch	1000	3.534291735	3534.291735
6/19/2014	T	T3	x	x	E	common bindweed	150.5	7.068583471	1063.821812
6/19/2014	T	T3	x	x	EMU	yellow sweet clover	350.5	0.375	131.4375
6/19/2014	T	T3	x	x	EMU	white clover	150.5	0.883572934	132.9777266
6/19/2014	T	T3	x	x	EMU	morning glory	30.5	44.17864669	1347.448724
6/19/2014	T	T3	x	x	EMU	chives	75.5	3.534291735	266.839026
6/19/2014	T	T3	x	x	EMU	greenish red cluster	30.5	0.441786467	13.47448724
6/19/2014	T	T3	x	x	EMU	pink flower w/ yellow center	150.5	0.441786467	66.48886327
6/19/2014	T	T3	x	x	EMU	red clover like	30.5	0.441786467	13.47448724
6/19/2014	T	T3	x	x	EMU	small yellow	30.5	0.441786467	13.47448724
6/19/2014	T	T3	x	x	EMU	spikey green cluster	75.5	1.767145868	133.419513
6/19/2014	T	T3	x	x	EMU	think spikes, purplish brown	75.5	1.125	84.9375
6/19/2014	T	T3			ESG	yarrow	1000	11.87914722	11879.14722
6/19/2014	T	T3			ESG	trailing raspberry	350.5	1.767145868	619.3846267
6/19/2014	T	T3			ESG	sheep sorrel	350.5	1.5	525.75
6/19/2014	T	T3			ESG	oxeye Daisy	150.5	19.63495408	2955.060589
6/19/2014	T	T3			ESG	common hawkweed	150.5	1.767145868	265.9554531
6/19/2014	T	T3	x	x	FI	white clover	1000	0.883572934	883.572934
6/19/2014	T	T3	x	x	Fi	strawberry	30.5	4.523893421	137.9787493
6/19/2014	T	T3	x	x	FI	petunia	5	38.48451001	192.4225501
6/19/2014	T	T3	x	x	Fi	chives	75.5	3.534291735	266.839026
6/19/2014	T	T3	x	x	Fi	chickweed	150.5	0.441786467	66.48886328
6/19/2014	T	T3	x	x	Fi	biting stonecrop	75.5	0.785398163	59.29756131
6/19/2014	T	T3	x	x	FI	light purple bud like	30.5	0.441786467	13.47448724
6/19/2014	T	T3	x	x	Fi	long purple stem, lots of flowers	30.5	0.441786467	13.47448724
6/19/2014	T	T3	x	x	FI	mini white clusters	30.5	0.441786467	13.47448724
6/19/2014	T	T3	x	x	FI	small white petals w/ large yellow center	30.5	0.441786467	13.47448724
6/19/2014	T	T3	x	x	FI	small, yellow, 4 petals	75.5	0.441786467	33.35487826
6/19/2014	T	T3	x	x	GV	yellow hop clover	1000	0.015707963	15.707963
6/19/2014	T	T3	x	x	GV	wood sorrel	5	3.141592654	15.70796327
6/19/2014	T	T3	x	x	GV	white clover	1000	0.883572934	883.572934
6/19/2014	T	T3	x	x	GV	tomato	75.5	1.767145868	133.419513
6/19/2014	T	T3	x	x	GV	tomatillo	30.5	3.976078202	121.2703852
6/19/2014	T	T3	x	x	GV	strawberry	30.5	4.523893421	137.9787493
6/19/2014	T	T3	x	x	GV	squash	30.5	44.17864669	1347.448724
6/19/2014	T	T3	x	x	GV	snapdragon	75.5	6	453
6/19/2014	T	T3	x	x	GV	red clover	30.5	2.454369261	74.85826246
6/19/2014	T	T3	x	x	GV	pepper	5	3.141592654	15.70796327
6/19/2014	T	T3	x	x	GV	pea	30.5	5	152.5
6/19/2014	T	T3	x	x	GV	nasturtium	5	14.52201204	72.6100602
6/19/2014	T	T3	x	x	GV	marigold	75.5	12.56637061	948.7609811
6/19/2014	T	T3	x	x	GV	ground ivy	30.5	0.25	7.625
6/19/2014	T	T3	x	x	GV	galinsoga	5	0.196349541	0.981747705
6/19/2014	T	T3	x	x	GV	field bindweed	30.5	7.068583471	215.5917959
6/19/2014	T	T3	x	x	GV	dandelion	30.5	11.04466167	336.8621809
6/19/2014	T	T3	x	x	GV	chickweed	30.5	0.441786467	13.47448724
6/19/2014	T	T3	x	x	GV	calendula	5	19.63495408	98.1747704
6/19/2014	T	T3	x	x	GV	brassica rapa	5	1.5393804	7.696902001
6/19/2014	T	T3	x	x	GV	brassica rapa	150.5	0.441786467	66.48886328
6/19/2014	T	T3	x	x	GV	bean (common)	5	1.125	5.625
6/19/2014	T	T3	x	x	LG	white clover	75.5	0.883572934	66.70975652
6/19/2014	T	T3	x	x	LG	daisy	30.5	19.63495408	598.8660994
6/19/2014	T	T3	x	x	LG	columbine	30.5	3.141592654	95.81857595
6/19/2014	T	T3	x	x	LG	6 white petals, big center	150.5	9.621127502	1447.979689
6/19/2014	T	T3	x	x	LG	big dark purple	30.5	44.17864669	1347.448724
6/19/2014	T	T3	x	x	LG	same purple flowers as NP	75.5	1.767145868	133.419513
6/19/2014	T	T3	x	x	LG	small white clusters	150.5	9.621127502	1447.979689
6/19/2014	T	T3	x	x	LG	smll purple round	30.5	1.767145868	53.89794897
6/19/2014	T	T3	x	x	LSC	white clover	350.5	0.883572934	309.6923134
6/19/2014	T	T3	x	x	LSC	white campion	75.5	4.908739	370.6097945
6/19/2014	T	T3	x	x	LSC	tomato	30.5	1.767145868	53.89794897
6/19/2014	T	T3	x	x	LSC	squash	5	44.17864669	220.8932335
6/19/2014	T	T3	x	x	LSC	spiderwort	30.5	7.068583471	215.5917959
6/19/2014	T	T3	x	x	LSC	peony	5	78.53981634	392.6990817
6/19/2014	T	T3	x	x	LSC	nightshade	5	1.22718463	6.13592315
6/19/2014	T	T3	x	x	LSC	motherwort	1000	0.1	100
6/19/2014	T	T3	x	x	LSC	lamb's ear	30.5	0.64	19.52
6/19/2014	T	T3	x	x	LSC	foxglove	150.5	4.8125	724.28125
6/19/2014	T	T3	x	x	LSC	daisy	30.5	19.63495408	598.8660994
6/19/2014	T	T3	x	x	LSC	daisy	150.5	19.63495408	2955.060589
6/19/2014	T	T3	x	x	LSC	coreopsis	30.5	23.75829444	724.6279804
6/19/2014	T	T3	x	x	LSC	common mallow	30.5	1.130973355	34.49468733
6/19/2014	T	T3	x	x	LSC	commelina	5	2	10
6/19/2014	T	T3	x	x	LSC	cinquefoil	5	0.785398163	3.926990815
6/19/2014	T	T3	x	x	LSC	bleeding heart	5	1.125	5.625
6/19/2014	T	T3			MF	yellow sweet clover	750.5	0.375	281.4375
6/19/2014	T	T3			MF	yellow hop clover	750.5	0.015707963	11.78882623
6/19/2014	T	T3			MF	white fleabane	75.5	0.502654825	37.95043929
6/19/2014	T	T3			MF	white clover	1000	0.883572934	883.572934
6/19/2014	T	T3			MF	red clover	30.5	2.454369261	74.85826246
6/19/2014	T	T3			MF	flowering amaranth	75.5	9.621127502	726.3951264
6/19/2014	T	T3			MF	feverfew	30.5	0.7853982	23.9546451
6/19/2014	T	T3			MF	english plantain	350.5	1.5	525.75
6/19/2014	T	T3			MF	dandelion	30.5	11.04466167	336.8621809
6/19/2014	T	T3			MF	cosmos	75.5	44.17864669	3335.487825
6/19/2014	T	T3			MF	celosia	30.5	9.621127502	293.4443888
6/19/2014	T	T3			MF	brassica	75.5	2.010619298	151.801757
6/19/2014	T	T3	x	x	NC	red salvia	30.5	0.3	9.15
6/19/2014	T	T3	x	x	NC	pansy	150.5	14.18625433	2135.031277
6/19/2014	T	T3	x	x	NC	marigold	30.5	12.56637061	383.2743036
6/19/2014	T	T3	x	x	NC	cucumber	5	12.56637061	62.83185305
6/19/2014	T	T3	x	x	NC	green/red big bunches	75.5	0.441786467	33.35487826
6/19/2014	T	T3	x	x	NC	orange pointy center, long white petals	5	44.17864669	220.8932335
6/19/2014	T	T3	x	x	NC	same vine like from CSS	5	2.25	11.25
6/19/2014	T	T3	x	x	NC	same yellow petals from CSS		1.767145868	NA
6/19/2014	T	T3	x	x	NC	small yellow almost clustered	75.5	0.441786467	33.35487826
6/19/2014	T	T3	x	x	NC	yellow center, white frayed edges	30.5	0.441786467	13.47448724
6/19/2014	T	T3	x	x	NP	yellow sweet clover	75.5	0.375	28.3125
6/19/2014	T	T3	x	x	NP	white clover	750.5	0.883572934	663.121487
6/19/2014	T	T3	x	x	NP	red salvia	30.5	0.3	9.15
6/19/2014	T	T3	x	x	NP	pansy	30.5	14.18625433	432.6807571
6/19/2014	T	T3	x	x	NP	marigold	30.5	12.56637061	383.2743036
6/19/2014	T	T3	x	x	NP	daisy	30.5	19.63495408	598.8660994
6/19/2014	T	T3	x	x	NP	chives	350.5	3.534291735	1238.769253
6/19/2014	T	T3	x	x	NP	chickweed	30.5	0.441786467	13.47448724
6/19/2014	T	T3	x	x	NP	biting stonecrop	30.5	1.767145868	53.89794897
6/19/2014	T	T3	x	x	NP	4-petal pink flower clusters	30.5	0.441786467	13.47448724
6/19/2014	T	T3	x	x	NP	yellow green ball cluster	30.5	0.441786467	13.47448724
6/19/2014	T	T3	x	x	P	yellow hop clover	350.5	0.375	131.4375
6/19/2014	T	T3	x	x	P	wood sorrel	75.5	3.141592654	237.1902454
6/19/2014	T	T3	x	x	P	white clover	750.5	0.883572934	663.121487
6/19/2014	T	T3	x	x	P	tomato	150.5	1.767145868	265.9554531
6/19/2014	T	T3	x	x	P	potato	30.5	8.295768101	253.0209271
6/19/2014	T	T3	x	x	P	pepper	30.5	3.141592654	95.81857595
6/19/2014	T	T3	x	x	P	nightshade	5	1.22718463	6.13592315
6/19/2014	T	T3	x	x	P	marigold	30.5	12.56637061	383.2743036
6/19/2014	T	T3	x	x	P	lettuce	75.5	1.5393804	116.2232202
6/19/2014	T	T3	x	x	P	goldenrod	30.5	0.125663706	3.832743033
6/19/2014	T	T3	x	x	P	dandelion	30.5	11.04466167	336.8621809
6/19/2014	T	T3	x	x	P	cosmos	5	44.17864669	220.8932335
6/19/2014	T	T3	x	x	P	chickweed	1000	0.441786467	441.786467
6/19/2014	T	T3	x	x	P	calendula	5	19.63495408	98.1747704
6/19/2014	T	T3	x	x	P	arugula	75.5	1.327322896	100.2128786
6/19/2014	T	T3	x	x	PCG	yellow sweet clover	350.5	0.375	131.4375
6/19/2014	T	T3	x	x	PCG	white clover	350.5	0.883572934	309.6923134
6/19/2014	T	T3	x	x	PCG	chickweed	75.5	0.441786467	33.35487826
6/19/2014	T	T3	x	x	PCG	biting stonecrop	75.5	0.785398163	59.29756131
6/19/2014	T	T3	x	x	PCG	plum color large petals, small yellow center	30.5	2.25	68.625
6/19/2014	T	T3	x	x	PCG	small light purple, yellow center	750.5	0.1875	140.71875
6/19/2014	T	T3	x	x	PCG	small lilac petals around green bud	75.5	0.441786467	33.35487826
6/19/2014	T	T3	x	x	PCG	small pink cluster	75.5	0.883572934	66.70975652
6/19/2014	T	T3	x	x	PCG	white eclosed petals cluster	30.5	1.767145868	53.89794897
6/19/2014	T	T3	x	x	SC	yellow hop clover	150.5	0.015707963	2.364048432
6/19/2014	T	T3	x	x	SC	white clover	30.5	0.883572934	26.94897449
6/19/2014	T	T3	x	x	SC	tomato	30.5	1.767145868	53.89794897
6/19/2014	T	T3	x	x	SC	squash	5	44.17864669	220.8932335
6/19/2014	T	T3	x	x	SC	spotted deadnettle	75.5	0.91	68.705
6/19/2014	T	T3	x	x	SC	spinach	150.5	0.196349541	29.55060592
6/19/2014	T	T3	x	x	SC	snowball hydrangea	5	76.96902001	384.8451001
6/19/2014	T	T3	x	x	SC	rose	5	28.27433388	141.3716694
6/19/2014	T	T3	x	x	SC	pansy	30.5	14.18625433	432.6807571
6/19/2014	T	T3	x	x	SC	impatiens	30.5	12.56637061	383.2743036
6/19/2014	T	T3	x	x	SC	dwarf geranium	75.5	3.141592654	237.1902454
6/19/2014	T	T3	x	x	SC	dianthus	75.5	12.56637061	948.7609811
6/19/2014	T	T3	x	x	SC	calendula	30.5	19.63495408	598.8660994
6/19/2014	T	T3	x	x	SPH	yellow hop clover	1000	0.375	375
6/19/2014	T	T3	x	x	SPH	white clover	30.5	0.883572934	26.94897449
6/19/2014	T	T3	x	x	SPH	Shepherd's purse	75.5	0.031415927	2.371902489
6/19/2014	T	T3	x	x	SPH	dandelion	5	11.04466167	55.22330835
6/19/2014	T	T3	x	x	SPH	chickweed	30.5	0.441786467	13.47448724
6/19/2014	T	T3	x	x	WP	zinnia	5	23.75829444	118.7914722
6/19/2014	T	T3	x	x	WP	yellow hop clover	1000	0.015707963	15.707963
6/19/2014	T	T3	x	x	WP	white fleabane	30.5	0.502654825	15.33097216
6/19/2014	T	T3	x	x	WP	white clover	1000	0.883572934	883.572934
6/19/2014	T	T3	x	x	WP	tomato	75.5	1.767145868	133.419513
6/19/2014	T	T3	x	x	WP	sweet alyssum	75.5	0.070685835	5.336780543
6/19/2014	T	T3	x	x	WP	squash	30.5	44.17864669	1347.448724
6/19/2014	T	T3	x	x	WP	snapdragon	5	6	30
6/19/2014	T	T3	x	x	WP	red clover	75.5	2.454369261	185.3048792
6/19/2014	T	T3	x	x	WP	pepper	30.5	3.141592654	95.81857595
6/19/2014	T	T3	x	x	WP	marigold	30.5	12.56637061	383.2743036
6/19/2014	T	T3	x	x	WP	marigold	75.5	12.56637061	948.7609811
6/19/2014	T	T3	x	x	WP	dandelion	5	11.04466167	55.22330835
6/19/2014	T	T3	x	x	WP	cucumber	30.5	12.56637061	383.2743036
6/19/2014	T	T3	x	x	WP	crown vetch	75.5	3.534291735	266.839026
6/19/2014	T	T3	x	x	WP	celery	75.5	1.767145868	133.419513
6/19/2014	T	T3	x	x	WP	bouncing bet	30.5	7.068583471	215.5917959
6/19/2014	T	T3	x	x	WP	bean (common)	5	1.125	5.625
7/2/2014	T	T4	x	x	A	yellow hop clover	30.5	0.015707963	0.479092872
7/2/2014	T	T4	x	x	A	yarrow	1000	11.87914722	11879.14722
7/2/2014	T	T4	x	x	A	wood sorrel	5	3.141592654	15.70796327
7/2/2014	T	T4	x	x	A	white fleabane	75.5	0.502654825	37.95043929
7/2/2014	T	T4	x	x	A	white clover	75.5	0.883572934	66.70975652
7/2/2014	T	T4	x	x	A	common hawkweed	5	1.767145868	8.83572934
7/2/2014	T	T4	x	x	A	black eyed susan	30.5	63.61725	1940.326125
7/3/2014	T	T4			BH	yarrow	30.5	11.87914722	362.3139902
7/3/2014	T	T4			BH	wild geranium	5	3.141592654	15.70796327
7/3/2014	T	T4			BH	white clover	150.5	0.883572934	132.9777266
7/3/2014	T	T4			BH	tomato	150.5	1.767145868	265.9554531
7/3/2014	T	T4			BH	tiger lily	75.5	201.0619298	15180.1757
7/3/2014	T	T4			BH	radish	150.5	1.327322896	199.7620958
7/3/2014	T	T4			BH	purple bergamot	5	8.860273031	44.30136516
7/3/2014	T	T4			BH	pink trumpets	30.5	0.7853982	23.9546451
7/3/2014	T	T4			BH	pepper	30.5	3.141592654	95.81857595
7/3/2014	T	T4			BH	pea	75.5	5	377.5
7/3/2014	T	T4			BH	nasturtium	30.5	14.52201204	442.9213672
7/3/2014	T	T4			BH	marigold	75.5	12.56637061	948.7609811
7/3/2014	T	T4			BH	lamb's ear	350.5	0.64	224.32
7/3/2014	T	T4			BH	english plantain	350.5	1.5	525.75
7/3/2014	T	T4			BH	dill	350.5	2.454369261	860.256426
7/3/2014	T	T4			BH	daylily	30.5	38.48451001	1173.777555
7/3/2014	T	T4			BH	dandelion	5	11.04466167	55.22330835
7/3/2014	T	T4			BH	cilantro	150.5	0.392699082	59.10121184
7/3/2014	T	T4			BH	carrot	75.5	11.87914722	896.8756151
7/3/2014	T	T4			BH	bouncing bet	5	7.068583471	35.34291736
7/3/2014	T	T4			BH	bean (common)	350.5	1.4	490.7
7/2/2014	T	T4	x	x	BP	zinnia	5	23.75829444	118.7914722
7/2/2014	T	T4	x	x	BP	yarrow	150.5	11.87914722	1787.811657
7/2/2014	T	T4	x	x	BP	wood sorrel	30.5	3.141592654	95.81857595
7/2/2014	T	T4	x	x	BP	white fleabane	75.5	0.502654825	37.95043929
7/2/2014	T	T4	x	x	BP	white clover	75.5	0.883572934	66.70975652
7/2/2014	T	T4	x	x	BP	tomato	350.5	1.767145868	619.3846267
7/2/2014	T	T4	x	x	BP	sweet alyssum	1000	0.070685835	70.685835
7/2/2014	T	T4	x	x	BP	sunflower	5	254.4690049	1272.345025
7/2/2014	T	T4	x	x	BP	squash	30.5	44.17864669	1347.448724
7/2/2014	T	T4	x	x	BP	spiderwort	150.5	7.068583471	1063.821812
7/2/2014	T	T4	x	x	BP	red clover	150.5	2.454369261	369.3825738
7/2/2014	T	T4	x	x	BP	peppermint	750.5	0.12	90.06
7/2/2014	T	T4	x	x	BP	pea	5	5	25
7/2/2014	T	T4	x	x	BP	nasturtium	5	14.52201204	72.6100602
7/2/2014	T	T4	x	x	BP	musk melon	5	7.068583471	35.34291735
7/2/2014	T	T4	x	x	BP	marigold	350.5	12.56637061	4404.512899
7/2/2014	T	T4	x	x	BP	gazania	5	12.56637061	62.83185307
7/2/2014	T	T4	x	x	BP	garden salvia	75.5	0.3	22.65
7/2/2014	T	T4	x	x	BP	field bindweed	30.5	7.068583471	215.5917959
7/2/2014	T	T4	x	x	BP	english plantain	30.5	1.5	45.75
7/2/2014	T	T4	x	x	BP	eggplant	30.5	7.068583471	215.5917959
7/2/2014	T	T4	x	x	BP	dill	30.5	2.454369261	74.85826246
7/2/2014	T	T4	x	x	BP	dandelion	30.5	11.04466167	336.8621809
7/2/2014	T	T4	x	x	BP	comfrey	30.5	1.767145868	53.89794897
7/2/2014	T	T4	x	x	BP	cleome	30.5	6	183
7/2/2014	T	T4	x	x	BP	chicory	30.5	12.56637061	383.2743036
7/2/2014	T	T4	x	x	BP	borage	150.5	7.068583471	1063.821812
7/2/2014	T	T4	x	x	BP	arugula	350.5	1.327322896	465.226675
7/2/2014	T	T4	x	x	BP	anise hyssop	30.5	0.5	15.25
7/2/2014	T	T4	x	x	BP	allium sp	5	25.13274123	125.6637062
7/2/2014	T	T4	x	x	CC	white fleabane	30.5	0.502654825	15.33097216
7/2/2014	T	T4	x	x	CC	white clover	30.5	0.883572934	26.94897449
7/2/2014	T	T4	x	x	CC	tomato	75.5	1.767145868	133.419513
7/2/2014	T	T4	x	x	CC	thyme	1000	0.04	40
7/2/2014	T	T4	x	x	CC	strawberry	5	4.523893421	22.61946711
7/2/2014	T	T4	x	x	CC	squash	5	44.17864669	220.8932335
7/2/2014	T	T4	x	x	CC	snowball hydrangea	150.5	76.96902001	11583.83751
7/2/2014	T	T4	x	x	CC	smooth hawksbeard	5	1.767145868	8.83572934
7/2/2014	T	T4	x	x	CC	sage	30.5	1.125	34.3125
7/2/2014	T	T4	x	x	CC	oregano	750.5	0.375	281.4375
7/2/2014	T	T4	x	x	CC	motherwort	350.5	0.1	35.05
7/2/2014	T	T4	x	x	CC	marigold	150.5	12.56637061	1891.238777
7/2/2014	T	T4	x	x	CC	lavender	350.5	0.375	131.4375
7/2/2014	T	T4	x	x	CC	lantana	75.5	4.810563751	363.1975632
7/2/2014	T	T4	x	x	CC	flax	30.5	1.767145868	53.89794897
7/2/2014	T	T4	x	x	CC	fennel	150.5	2.454369261	369.3825738
7/2/2014	T	T4	x	x	CC	dandelion	5	11.04466167	55.22330835
7/2/2014	T	T4	x	x	CC	creeping bellflower	150.5	7.068583471	1063.821812
7/2/2014	T	T4	x	x	CC	cilantro	350.5	0.392699082	137.6410282
7/2/2014	T	T4	x	x	CC	celosia	5	9.621127502	48.10563751
7/2/2014	T	T4	x	x	CC	calendula	5	19.63495408	98.1747704
7/2/2014	T	T4	x	x	CC	bright red phlox-like	30.5	1.767145868	53.89794897
7/2/2014	T	T4	x	x	CE	yellow hop clover	150.5	0.015707963	2.364048432
7/2/2014	T	T4	x	x	CE	white clover	1000	0.883572934	883.572934
7/2/2014	T	T4	x	x	CE	tomato	150.5	1.767145868	265.9554531
7/2/2014	T	T4	x	x	CE	summer squash	30.5	44.17864669	1347.448724
7/2/2014	T	T4	x	x	CE	squash	75.5	44.17864669	3335.487825
7/2/2014	T	T4	x	x	CE	pepper	30.5	3.141592654	95.81857595
7/2/2014	T	T4	x	x	CE	pea	5	5	25
7/2/2014	T	T4	x	x	CE	lady's thumb	350.5	0.196349541	68.82051412
7/2/2014	T	T4	x	x	CE	galinsoga	350.5	0.196349541	68.82051412
7/2/2014	T	T4	x	x	CE	english plantain	75.5	1.5	113.25
7/2/2014	T	T4	x	x	CE	chicory	30.5	12.56637061	383.2743036
7/2/2014	T	T4	x	x	CE	celery	150.5	1.767145868	265.9554531
7/2/2014	T	T4	x	x	CE	caraway	150.5	28.27433388	4255.287249
7/2/2014	T	T4	x	x	CE	black mustard	350.5	0.031415927	11.01128241
7/2/2014	T	T4	x	x	CE	bean (common)	5	1.4	7
7/2/2014	T	T4	x	x	CE	allium sp	30.5	25.13274123	766.5486075
7/2/2014	T	T4	x	x	CF	yellow hop clover	350.5	0.015707963	5.505641032
7/2/2014	T	T4	x	x	CF	wood sorrel	350.5	3.141592654	1101.128225
7/2/2014	T	T4	x	x	CF	wild chamomile	350.5	3.976078202	1393.61541
7/2/2014	T	T4	x	x	CF	white fleabane	75.5	0.502654825	37.95043929
7/2/2014	T	T4	x	x	CF	white clover	750.5	0.883572934	663.121487
7/2/2014	T	T4	x	x	CF	tomato	150.5	1.767145868	265.9554531
7/2/2014	T	T4	x	x	CF	thistle	30.5	1.130973355	34.49468733
7/2/2014	T	T4	x	x	CF	squash	30.5	44.17864669	1347.448724
7/2/2014	T	T4	x	x	CF	pepperweed	5	4	20
7/2/2014	T	T4	x	x	CF	field bindweed	1000	7.068583471	7068.583471
7/2/2014	T	T4	x	x	CF	english plantain	30.5	1.5	45.75
7/2/2014	T	T4	x	x	CF	dandelion	5	11.04466167	55.22330835
7/3/2014	T	T4	x	x	CFP	white clover	350.5	0.883572934	309.6923134
7/3/2014	T	T4	x	x	CFP	tomato	150.5	1.767145868	265.9554531
7/3/2014	T	T4	x	x	CFP	squash	5	44.17864669	220.8932335
7/3/2014	T	T4	x	x	CFP	sage	1000	1.125	1125
7/3/2014	T	T4	x	x	CFP	pepper	5	3.141592654	15.70796327
7/3/2014	T	T4	x	x	CFP	pea	30.5	5	152.5
7/3/2014	T	T4	x	x	CFP	nasturtium	30.5	14.52201204	442.9213672
7/3/2014	T	T4	x	x	CFP	marigold	30.5	12.56637061	383.2743036
7/3/2014	T	T4	x	x	CFP	lady's thumb	350.5	0.196349541	68.82051412
7/3/2014	T	T4	x	x	CFP	kniphofia	5	3.141592654	15.70796327
7/3/2014	T	T4	x	x	CFP	hoary alyssum	1000	0.785398163	785.398163
7/3/2014	T	T4	x	x	CFP	galinsoga	1000	0.196349541	196.349541
7/3/2014	T	T4	x	x	CFP	gaillardia	5	12.56637061	62.83185305
7/3/2014	T	T4	x	x	CFP	gaillardia	30.5	19.63495	598.865975
7/3/2014	T	T4	x	x	CFP	eggplant	30.5	7.068583471	215.5917959
7/3/2014	T	T4	x	x	CFP	dill	75.5	2.454369261	185.3048792
7/3/2014	T	T4	x	x	CFP	dianthus	30.5	12.56637061	383.2743036
7/3/2014	T	T4	x	x	CFP	daylily	30.5	38.48451001	1173.777555
7/3/2014	T	T4	x	x	CFP	comfrey	5	1.767145868	8.83572934
7/3/2014	T	T4	x	x	CFP	cinquefoil	30.5	0.785398163	23.95464397
7/3/2014	T	T4	x	x	CFP	borage	30.5	7.068583471	215.5917959
7/3/2014	T	T4	x	x	CFP	black eyed susan	30.5	63.61725	1940.326125
7/3/2014	T	T4	x	x	CFP	bee balm	5	2.625	13.125
7/3/2014	T	T4	x	x	CFP	basil	30.5	0.35	10.675
7/3/2014	T	T4	x	x	CFP	arugula	30.5	1.327322896	40.48334833
7/3/2014	T	T4	x	x	CFP	alchemilla	30.5	0.785398163	23.95464398
7/3/2014	T	T4	x	x	CSS	white clover	30.5	0.883572934	26.94897449
7/3/2014	T	T4	x	x	CSS	marigold	30.5	12.56637061	383.2743036
7/3/2014	T	T4	x	x	CSS	common mallow	5	1.130973355	5.654866775
7/3/2014	T	T4	x	x	CSS	common bindweed	30.5	7.068583471	215.5917959
7/3/2014	T	T4	x	x	CSS	chives	30.5	3.534291735	107.7958979
7/3/2014	T	T4	x	x	CSS	brassica?	150.5	2.010619298	302.5982043
7/3/2014	T	T4	x	x	CSS	4 tiny light purple clusters	30.5	0.049087385	1.497165243
7/3/2014	T	T4	x	x	CSS	5 white/pink petals	150.5	1.125	169.3125
7/3/2014	T	T4	x	x	CSS	small yellow petals on end of flowering stem	30.5	0.883572934	26.94897449
7/3/2014	T	T4	x	x	CSS	tiny white petals	75.5	0.441786467	33.35487826
7/2/2014	T	T4	x	x	DCG	zinnia	5	23.75829444	118.7914722
7/2/2014	T	T4	x	x	DCG	zinnia	5	23.75829444	118.7914722
7/2/2014	T	T4	x	x	DCG	yellow hop clover	5	0.375	1.875
7/2/2014	T	T4	x	x	DCG	yellow hop clover	75.5	0.015707963	1.185951207
7/2/2014	T	T4	x	x	DCG	white fleabane	1000	0.502654825	502.654825
7/2/2014	T	T4	x	x	DCG	white clover	75.5	0.883572934	66.70975652
7/2/2014	T	T4	x	x	DCG	tomato	150.5	1.767145868	265.9554531
7/2/2014	T	T4	x	x	DCG	thistle	5	1.130973355	5.654866775
7/2/2014	T	T4	x	x	DCG	squash	30.5	44.17864669	1347.448724
7/2/2014	T	T4	x	x	DCG	rough cinquefoil	30.5	0.785398163	23.95464397
7/2/2014	T	T4	x	x	DCG	purple phlox	5	1.767145868	8.83572934
7/2/2014	T	T4	x	x	DCG	pepper	5	3.141592654	15.70796327
7/2/2014	T	T4	x	x	DCG	oxeye daisy	5	19.63495408	98.1747704
7/2/2014	T	T4	x	x	DCG	motherwort	1000	0.1	100
7/2/2014	T	T4	x	x	DCG	marigold	75.5	12.56637061	948.7609811
7/2/2014	T	T4	x	x	DCG	hoary alyssum	750.5	0.785398163	589.4413213
7/2/2014	T	T4	x	x	DCG	dandelion	5	11.04466167	55.22330835
7/2/2014	T	T4	x	x	DCG	cucumber	30.5	12.56637061	383.2743036
7/2/2014	T	T4	x	x	DCG	crown vetch	1000	3.534291735	3534.291735
7/2/2014	T	T4	x	x	DCG	cilantro	750.5	0.392699082	294.720661
7/2/2014	T	T4	x	x	DCG	chicory	5	12.56637061	62.83185305
7/2/2014	T	T4	x	x	DCG	brassica?	30.5	2.010619298	61.32388859
7/2/2014	T	T4	x	x	DCG	brassica oleracea	5	0.785398163	3.926990815
7/2/2014	T	T4	x	x	DCG	bean (common)	30.5	1.4	42.7
7/2/2014	T	T4	x	x	DCG	4-petal white round	5	1.767145868	8.835729338
7/2/2014	T	T4	x	x	E	yellow hop clover	1000	0.015707963	15.707963
7/2/2014	T	T4	x	x	E	white clover	30.5	0.883572934	26.94897449
7/2/2014	T	T4	x	x	E	tomato	150.5	1.767145868	265.9554531
7/2/2014	T	T4	x	x	E	squash	30.5	44.17864669	1347.448724
7/2/2014	T	T4	x	x	E	spotted knapweed	350.5	9.621127502	3372.205189
7/2/2014	T	T4	x	x	E	queen anne's lace	75.5	11.87914722	896.8756151
7/2/2014	T	T4	x	x	E	pepperweed	30.5	4	122
7/2/2014	T	T4	x	x	E	milkweed	1000	0.502654825	502.654825
7/2/2014	T	T4	x	x	E	marigold	75.5	12.56637061	948.7609811
7/2/2014	T	T4	x	x	E	leafy spurge	1000	3	3000
7/2/2014	T	T4	x	x	E	field bindweed	750.5	7.068583471	5304.971895
7/2/2014	T	T4	x	x	E	fennel	5	2.454369261	12.27184631
7/2/2014	T	T4	x	x	E	eggplant	5	7.068583471	35.34291736
7/2/2014	T	T4	x	x	E	dogbane	750.5	0.070685835	53.04971917
7/2/2014	T	T4	x	x	E	dandelion	5	11.04466167	55.22330835
7/2/2014	T	T4	x	x	E	crown vetch	1000	3.534291735	3534.291735
7/2/2014	T	T4	x	x	E	bean (common)	5	1.4	7
7/2/2014	T	T4	x	x	E	arugula	150.5	1.327322896	199.7620958
7/3/2014	T	T4	x	x	EMU	white clover	150.5	0.883572934	132.9777266
7/3/2014	T	T4	x	x	EMU	round-headed bush clover	150.5	6.283185307	945.6193887
7/3/2014	T	T4	x	x	EMU	chives	30.5	3.534291735	107.7958979
7/3/2014	T	T4	x	x	EMU	big single flower	5	176.7145868	883.5729338
7/3/2014	T	T4	x	x	EMU	fiery red yellow orange	5	44.17864669	220.8932335
7/3/2014	T	T4	x	x	EMU	small yellow flower	30.5	0.441786467	13.47448724
7/3/2014	T	T4	x	x	EMU	spiky brown-purple bottom	75.5	1.767145868	133.419513
7/3/2014	T	T4	x	x	EMU	spiky green clusters	75.5	0.441786467	33.35487826
7/2/2014	T	T4	x	x	ESG	yarrow	1000	11.87914722	11879.14722
7/2/2014	T	T4	x	x	ESG	white fleabane	350.5	0.502654825	176.1805162
7/2/2014	T	T4	x	x	ESG	trailing raspberry	5	1.767145868	8.83572934
7/2/2014	T	T4	x	x	ESG	sheep sorrel	350.5	1.5	525.75
7/2/2014	T	T4	x	x	ESG	oxeye daisy	350.5	19.63495408	6882.051405
7/2/2014	T	T4	x	x	ESG	milkweed	750.5	0.502654825	377.2424462
7/2/2014	T	T4	x	x	ESG	deptford pink	150.5	1.5393804	231.6767502
7/2/2014	T	T4	x	x	ESG	common st johns wort	75.5	3.141593	237.1902715
7/3/2014	T	T4	x	x	FI	white clover	1000	0.883572934	883.572934
7/3/2014	T	T4	x	x	FI	strawberry	30.5	4.523893421	137.9787493
7/3/2014	T	T4	x	x	FI	petunia	5	38.48451001	192.4225501
7/3/2014	T	T4	x	x	FI	pansy	75.5	14.18625433	1071.062202
7/3/2014	T	T4	x	x	FI	chives	75.5	3.534291735	266.839026
7/3/2014	T	T4	x	x	FI	chickweed	150.5	0.441786467	66.48886328
7/3/2014	T	T4	x	x	FI	biting stonecrop	75.5	0.785398163	59.29756131
7/3/2014	T	T4	x	x	FI	bulb like peach color vine	30.5	9.621127502	293.4443888
7/3/2014	T	T4	x	x	FI	large center peach like leaves	5	44.17864669	220.8932335
7/3/2014	T	T4	x	x	FI	ligh purple bud like	30.5	0.441786467	13.47448724
7/3/2014	T	T4	x	x	FI	long purple stem many flowers	30.5	0.441786467	13.47448724
7/3/2014	T	T4	x	x	FI	long thin dark pink petals	150.5	44.17864669	6648.886327
7/3/2014	T	T4	x	x	FI	mini white flowers cluster	30.5	0.049087385	1.497165249
7/3/2014	T	T4	x	x	FI	purple petals with dark veins	5	9.621127502	48.10563751
7/3/2014	T	T4	x	x	FI	small white petals large yellow center	30.5	0.441786467	13.47448724
7/3/2014	T	T4	x	x	FI	thin orange petals	75.5	9.621127502	726.3951264
7/2/2014	T	T4	x	x	GV	zinnia	5	23.75829444	118.7914722
7/2/2014	T	T4	x	x	GV	yellow hop clover	350.5	0.015707963	5.505641032
7/2/2014	T	T4	x	x	GV	yellow hop clover	750.5	0.015707963	11.78882623
7/2/2014	T	T4	x	x	GV	wood sorrel	5	3.141592654	15.70796327
7/2/2014	T	T4	x	x	GV	white mint	30.5	0.3	9.15
7/2/2014	T	T4	x	x	GV	white clover	30.5	0.883572934	26.94897449
7/2/2014	T	T4	x	x	GV	white clover	1000	0.883572934	883.572934
7/2/2014	T	T4	x	x	GV	watermelon	5	4.908738521	24.54369261
7/2/2014	T	T4	x	x	GV	tomato	75.5	1.767145868	133.419513
7/2/2014	T	T4	x	x	GV	tomato	750.5	1.767145868	1326.242974
7/2/2014	T	T4	x	x	GV	tomatillo	150.5	3.976078202	598.3997694
7/2/2014	T	T4	x	x	GV	sunflower	5	254.4690049	1272.345025
7/2/2014	T	T4	x	x	GV	strawberry	30.5	4.523893421	137.9787493
7/2/2014	T	T4	x	x	GV	squash	5	44.17864669	220.8932335
7/2/2014	T	T4	x	x	GV	squash	75.5	44.17864669	3335.487825
7/2/2014	T	T4	x	x	GV	spiderwort	5	7.068583471	35.34291736
7/2/2014	T	T4	x	x	GV	snapdragon	75.5	6	453
7/2/2014	T	T4	x	x	GV	rose	30.5	28.27433388	862.3671833
7/2/2014	T	T4	x	x	GV	red salvia	75.5	0.3	22.65
7/2/2014	T	T4	x	x	GV	potato	5	8.295768101	41.47884051
7/2/2014	T	T4	x	x	GV	phlox like	75.5	1.767145868	133.419513
7/2/2014	T	T4	x	x	GV	peppermint	30.5	0.3	9.15
7/2/2014	T	T4	x	x	GV	pepper	5	3.141592654	15.70796327
7/2/2014	T	T4	x	x	GV	pea	75.5	5	377.5
7/2/2014	T	T4	x	x	GV	nightshade	30.5	1.22718463	37.42913122
7/2/2014	T	T4	x	x	GV	nasturtium	75.5	14.52201204	1096.411909
7/2/2014	T	T4	x	x	GV	morning glory	5	44.17864669	220.8932335
7/2/2014	T	T4	x	x	GV	marigold	150.5	12.56637061	1891.238777
7/2/2014	T	T4	x	x	GV	ground ivy	30.5	0.25	7.625
7/2/2014	T	T4	x	x	GV	geranium	75.5	9.621127502	726.3951264
7/2/2014	T	T4	x	x	GV	dill	150.5	2.454369261	369.3825738
7/2/2014	T	T4	x	x	GV	dianthus	5	12.56637061	62.83185305
7/2/2014	T	T4	x	x	GV	daisy	75.5	19.63495408	1482.439033
7/2/2014	T	T4	x	x	GV	dahlia	5	314.1592654	1570.796327
7/2/2014	T	T4	x	x	GV	coreopsis	75.5	23.75829444	1793.75123
7/2/2014	T	T4	x	x	GV	coreopsis	5	23.75829444	118.7914722
7/2/2014	T	T4	x	x	GV	common mallow	5	1.130973355	5.654866775
7/2/2014	T	T4	x	x	GV	cinquefoil	75.5	0.785398163	59.29756131
7/2/2014	T	T4	x	x	GV	cilantro	75.5	0.392699082	29.64878069
7/2/2014	T	T4	x	x	GV	chamomile	5	3.976078202	19.88039101
7/2/2014	T	T4	x	x	GV	calendula	30.5	19.63495408	598.8660994
7/2/2014	T	T4	x	x	GV	brassica rapa	30.5	2.010619298	61.32388859
7/2/2014	T	T4	x	x	GV	black mustard	30.5	0.031415927	0.958185774
7/2/2014	T	T4	x	x	GV	bidens	1000	0.196349541	196.349541
7/2/2014	T	T4	x	x	GV	bean (common)	350.5	1.4	490.7
7/2/2014	T	T4	x	x	GV	bachelor's button	5	7.068583471	35.34291736
7/2/2014	T	T4	x	x	GV	arugula	75.5	1.327322896	100.2128786
7/3/2014	T	T4	x	x	LG	zinnia	30.5	23.75829444	724.6279804
7/3/2014	T	T4	x	x	LG	yellow hop clover	75.5	0.015707963	1.185951207
7/3/2014	T	T4	x	x	LG	white clover	75.5	0.883572934	66.70975652
7/3/2014	T	T4	x	x	LG	tomato	75.5	1.767145868	133.419513
7/3/2014	T	T4	x	x	LG	thyme	750.5	0.04	30.02
7/3/2014	T	T4	x	x	LG	sweet alyssum	1000	0.070685835	70.685835
7/3/2014	T	T4	x	x	LG	snapdragon	75.5	6	453
7/3/2014	T	T4	x	x	LG	slender-leaf daisy	150.5	15	2257.5
7/3/2014	T	T4	x	x	LG	red columbine	30.5	3.141592654	95.81857595
7/3/2014	T	T4	x	x	LG	purpletop vervain	75.5	0.502654825	37.95043926
7/3/2014	T	T4	x	x	LG	purple coneflower	30.5	78.53981634	2395.464398
7/3/2014	T	T4	x	x	LG	nasturtium	30.5	14.52201204	442.9213672
7/3/2014	T	T4	x	x	LG	marigold	30.5	12.56637061	383.2743036
7/3/2014	T	T4	x	x	LG	low white daisy	150.5	19.5	2934.75
7/3/2014	T	T4	x	x	LG	lavender	150.5	0.375	56.4375
7/3/2014	T	T4	x	x	LG	garden phlox	30.5	1.767145868	53.89794897
7/3/2014	T	T4	x	x	LG	fennel	750.5	2.454369261	1842.00413
7/3/2014	T	T4	x	x	LG	eggplant	5	7.068583471	35.34291736
7/3/2014	T	T4	x	x	LG	dwarf geranium	5	3.141592654	15.70796327
7/3/2014	T	T4	x	x	LG	cucumber	30.5	12.56637061	383.2743036
7/3/2014	T	T4	x	x	LG	clematis	75.5	63.61725124	4803.102469
7/3/2014	T	T4	x	x	LG	cilantro	30.5	0.392699082	11.977322
7/3/2014	T	T4	x	x	LG	catnip	350.5	0.5	175.25
7/3/2014	T	T4	x	x	LG	butterfly weed	1000	1.130973355	1130.973355
7/3/2014	T	T4	x	x	LG	brassica rapa	75.5	1.5393804	116.2232202
7/3/2014	T	T4	x	x	LG	borage	30.5	7.068583471	215.5917959
7/3/2014	T	T4	x	x	LG	bleeding heart	5	1.125	5.625
7/3/2014	T	T4	x	x	LG	blackberry	30.5	12.56637061	383.2743036
7/3/2014	T	T4	x	x	LG	bee balm	150.5	2.625	395.0625
7/3/2014	T	T4	x	x	LG	anise hyssop	150.5	0.5	75.25
7/3/2014	T	T4	x	x	LSC	winter squash	30.5	63.61725124	1940.326163
7/3/2014	T	T4	x	x	LSC	white fleabane	750.5	0.502654825	377.2424462
7/3/2014	T	T4	x	x	LSC	white clover	150.5	0.883572934	132.9777266
7/3/2014	T	T4	x	x	LSC	white campion	350.5	4.908739	1720.51302
7/3/2014	T	T4	x	x	LSC	tomato	30.5	1.767145868	53.89794897
7/3/2014	T	T4	x	x	LSC	swamp milkweed	5	0.502654825	2.513274125
7/3/2014	T	T4	x	x	LSC	squash	30.5	113.0973355	3449.468733
7/3/2014	T	T4	x	x	LSC	spiderwort	30.5	7.068583471	215.5917959
7/3/2014	T	T4	x	x	LSC	queen anne's lace	5	11.87914722	59.3957361
7/3/2014	T	T4	x	x	LSC	nightshade	5	1.22718463	6.13592315
7/3/2014	T	T4	x	x	LSC	musk mallow	5	14.18625433	70.93127163
7/3/2014	T	T4	x	x	LSC	motherwort	750.5	0.1	75.05
7/3/2014	T	T4	x	x	LSC	lamb's ear	30.5	0.64	19.52
7/3/2014	T	T4	x	x	LSC	galinsoga	75.5	0.196349541	14.82439035
7/3/2014	T	T4	x	x	LSC	feverfew	30.5	0.7853982	23.9546451
7/3/2014	T	T4	x	x	LSC	daylily	30.5	38.48451001	1173.777555
7/3/2014	T	T4	x	x	LSC	creeping bellflower	150.5	7.068583471	1063.821812
7/3/2014	T	T4	x	x	LSC	coreopsis	30.5	23.75829444	724.6279804
7/3/2014	T	T4	x	x	LSC	cinquefoil	30.5	0.785398163	23.95464397
7/3/2014	T	T4	x	x	LSC	chicory	75.5	12.56637061	948.7609811
7/3/2014	T	T4	x	x	LSC	catnip	150.5	0.5	75.25
7/3/2014	T	T4	x	x	LSC	black eyed susan	5	63.61725	318.08625
7/3/2014	T	T4	x	x	LSC	bee balm	30.5	2.625	80.0625
7/2/2014	T	T4			MF	zinnia	5	23.75829444	118.7914722
7/2/2014	T	T4			MF	zinnia	5	23.75829444	118.7914722
7/2/2014	T	T4			MF	yellow sweet clover	1000	0.441786467	441.786467
7/2/2014	T	T4			MF	yellow hop clover	750.5	0.015707963	11.78882623
7/2/2014	T	T4			MF	white/red clover	350.5	2.454369261	860.256426
7/2/2014	T	T4			MF	white fleabane	350.5	0.502654825	176.1805162
7/2/2014	T	T4			MF	tomato	350.5	1.767145868	619.3846267
7/2/2014	T	T4			MF	thistle	30.5	1.130973355	34.49468733
7/2/2014	T	T4			MF	snapdragon	150.5	6	903
7/2/2014	T	T4			MF	scarlet pimpernel	150.5	0.011309734	1.7021149
7/2/2014	T	T4			MF	red clover	1000	2.454369261	2454.369261
7/2/2014	T	T4			MF	garden phlox	75.5	1.767145868	133.419513
7/2/2014	T	T4			MF	dandelion	30.5	11.04466167	336.8621809
7/2/2014	T	T4			MF	cosmos	350.5	44.17864669	15484.61566
7/2/2014	T	T4			MF	chicory	5	12.56637061	62.83185305
7/2/2014	T	T4			MF	chickweed	75.5	0.441786467	33.35487826
7/2/2014	T	T4			MF	celosia	75.5	9.621127502	33.35487826
7/2/2014	T	T4			MF	celosia	75.5	9.621127502	726.3951264
7/2/2014	T	T4			MF	black eyed susan	5	78.53981634	392.6990817
7/2/2014	T	T4			MF	zygo purople bean?	30.5	5.25	160.125
7/3/2014	T	T4	x	x	NP	white clover	750.5	0.883572934	663.121487
7/3/2014	T	T4	x	x	NP	round-headed bush clover	1000	6.283185307	6283.185307
7/3/2014	T	T4	x	x	NP	red salvia	30.5	0.3	9.15
7/3/2014	T	T4	x	x	NP	pansy	30.5	14.18625433	432.6807571
7/3/2014	T	T4	x	x	NP	marigold	30.5	12.56637061	383.2743036
7/3/2014	T	T4	x	x	NP	daisy	75.5	19.63495408	1482.439033
7/3/2014	T	T4	x	x	NP	chives	350.5	3.534291735	1238.769253
7/3/2014	T	T4	x	x	NP	chickweed	30.5	0.441786467	13.47448724
7/3/2014	T	T4	x	x	NP	biting stonecrop	30.5	0.785398163	23.95464397
7/3/2014	T	T4	x	x	NP	4 light yellow petals	30.5	1.767145868	53.89794896
7/3/2014	T	T4	x	x	NP	orange big leaves	30.5	9.621127502	293.4443888
7/3/2014	T	T4	x	x	NP	orange star like	5	225	1125
7/3/2014	T	T4	x	x	NP	orange starlike one petal	5	56.25	281.25
7/3/2014	T	T4	x	x	NP	pink/purple 4 petals cluster	30.5	0.441786467	13.47448724
7/3/2014	T	T4	x	x	OF	wood sorrel	5	3.141592654	15.70796327
7/3/2014	T	T4	x	x	OF	white fleabane	5	0.502654825	2.513274125
7/3/2014	T	T4	x	x	OF	white fleabane	75.5	0.502654825	37.95043929
7/3/2014	T	T4	x	x	OF	white clover	30.5	0.883572934	26.94897449
7/3/2014	T	T4	x	x	OF	white avens	30.5	1.767145868	53.89794896
7/3/2014	T	T4	x	x	OF	red clover	5	2.454369261	12.27184631
7/3/2014	T	T4	x	x	OF	prairie rose	5	9.621127502	48.10563751
7/3/2014	T	T4	x	x	OF	pennsylvania smartweed	5	0.09817477	0.49087385
7/3/2014	T	T4	x	x	OF	nightshade	350.5	1.22718463	430.1282128
7/3/2014	T	T4	x	x	OF	moneywort	30.5	0.441786467	13.47448724
7/3/2014	T	T4	x	x	OF	milkweed	75.5	0.502654825	37.95043929
7/3/2014	T	T4	x	x	OF	evening primrose	5	4.908738521	24.54369261
7/3/2014	T	T4	x	x	OF	common bindweed	30.5	7.068583471	215.5917959
7/3/2014	T	T4	x	x	OF	black eyed susan	30.5	63.61725	1940.326125
7/3/2014	T	T4	x	x	OG	yarrow	75.5	11.87914722	896.8756151
7/3/2014	T	T4	x	x	OG	white fleabane	1000	0.502654825	502.654825
7/3/2014	T	T4	x	x	OG	white clover	1000	0.883572934	883.572934
7/3/2014	T	T4	x	x	OG	tomato	350.5	1.767145868	619.3846267
7/3/2014	T	T4	x	x	OG	squash	30.5	44.17864669	1347.448724
7/3/2014	T	T4	x	x	OG	rocket larkspur	5	6.25	31.25
7/3/2014	T	T4	x	x	OG	prairie rose	30.5	9.621127502	293.4443888
7/3/2014	T	T4	x	x	OG	peppermint	75.5	0.12	9.06
7/3/2014	T	T4	x	x	OG	parsnip	1000	176.7146	176714.6
7/3/2014	T	T4	x	x	OG	morning glory	30.5	44.17864669	1347.448724
7/3/2014	T	T4	x	x	OG	marigold	75.5	12.56637061	948.7609811
7/3/2014	T	T4	x	x	OG	gaillardia	30.5	12.56637061	383.2743036
7/3/2014	T	T4	x	x	OG	field bindweed	750.5	7.068583471	5304.971895
7/3/2014	T	T4	x	x	OG	dog mustard	1000	0.031415927	31.415927
7/3/2014	T	T4	x	x	OG	dahlia	5	314.1592654	1570.796327
7/3/2014	T	T4	x	x	OG	cucumber	5	12.56637061	62.83185305
7/3/2014	T	T4	x	x	OG	common st johns wort	75.5	3.141593	237.1902715
7/3/2014	T	T4	x	x	OG	common mullein	5	3.141592654	15.70796327
7/3/2014	T	T4	x	x	OG	comfrey	150.5	1.767145868	265.9554531
7/3/2014	T	T4	x	x	OG	columbine	5	9.621127502	48.10563751
7/3/2014	T	T4	x	x	OG	coleus	30.5	0.12	3.66
7/3/2014	T	T4	x	x	OG	catnip	75.5	0.5	37.75
7/3/2014	T	T4	x	x	OG	canada thistle	1000	1.130973355	1130.973355
7/3/2014	T	T4	x	x	OG	bachelor's button	75.5	7.068583471	533.6780521
7/3/2014	T	T4	x	x	P	zinnia	5	23.75829444	118.7914722
7/3/2014	T	T4	x	x	P	zinnia	30.5	23.75829444	724.6279804
7/3/2014	T	T4	x	x	P	yellow hop clover	75.5	0.015707963	1.185951207
7/3/2014	T	T4	x	x	P	wood sorrel	30.5	3.141592654	95.81857595
7/3/2014	T	T4	x	x	P	white clover	750.5	0.883572934	663.121487
7/3/2014	T	T4	x	x	P	tomato	750.5	1.767145868	1326.242974
7/3/2014	T	T4	x	x	P	sunflower	5	254.4690049	1272.345025
7/3/2014	T	T4	x	x	P	squash	30.5	44.17864669	1347.448724
7/3/2014	T	T4	x	x	P	potato	30.5	8.295768101	253.0209271
7/3/2014	T	T4	x	x	P	pepper	5	3.141592654	15.70796327
7/3/2014	T	T4	x	x	P	pentas lanceolata	30.5	19.63495408	598.8660996
7/3/2014	T	T4	x	x	P	pea	75.5	5	377.5
7/3/2014	T	T4	x	x	P	nasturtium	30.5	14.52201204	442.9213672
7/3/2014	T	T4	x	x	P	marigold	150.5	12.56637061	1891.238777
7/3/2014	T	T4	x	x	P	gem marigold	30.5	12.56637061	383.2743036
7/3/2014	T	T4	x	x	P	cosmos	5	44.17864669	220.8932335
7/3/2014	T	T4	x	x	P	cilantro	30.5	0.392699082	11.977322
7/3/2014	T	T4	x	x	P	calendula	30.5	19.63495408	598.8660994
7/3/2014	T	T4	x	x	P	brassica oleracea	750.5	0.785398163	589.4413213
7/3/2014	T	T4	x	x	P	bean (common)	30.5	1.4	42.7
7/3/2014	T	T4	x	x	P	bachelor's button	1000	7.068583471	7068.583471
7/3/2014	T	T4	x	x	P	arugula	1000	1.327322896	1327.322896
7/3/2014	T	T4	x	x	PCG	white clover	350.5	0.883572934	309.6923134
7/3/2014	T	T4	x	x	PCG	round-headed bush clover	150.5	0.015707963	2.364048432
7/3/2014	T	T4	x	x	PCG	chickweed	75.5	0.441786467	33.35487826
7/3/2014	T	T4	x	x	PCG	biting stonecrop	75.5	0.785398163	59.29756131
7/3/2014	T	T4	x	x	PCG	7 rounded pink petals	5	9.621127502	48.10563751
7/3/2014	T	T4	x	x	PCG	dark purple 3 large 2 medium petals	75.5	0.441786467	33.35487825
7/3/2014	T	T4	x	x	PCG	large plum petals with small yellow center	5	0.441786467	2.208932335
7/3/2014	T	T4	x	x	PCG	orange-yellow starlike petals	5	56.25	281.25
7/3/2014	T	T4	x	x	PCG	small light purple petals	750.5	0.1875	140.71875
7/3/2014	T	T4	x	x	PCG	small pink flowers with small white center cluster	30.5	1.767145868	53.89794896
7/3/2014	T	T4	x	x	PCG	white eclosed clustered petals	30.5	1.767145868	53.89794896
7/2/2014	T	T4	x	x	SC	yellow hop clover	350.5	0.375	131.4375
7/2/2014	T	T4	x	x	SC	yellow daisy	75.5	19.63495408	1482.439033
7/2/2014	T	T4	x	x	SC	white clover	30.5	0.883572934	26.94897449
7/2/2014	T	T4	x	x	SC	tomato	75.5	1.767145868	133.419513
7/2/2014	T	T4	x	x	SC	squash	5	44.17864669	220.8932335
7/2/2014	T	T4	x	x	SC	spotted deadnettle	30.5	0.91	27.755
7/2/2014	T	T4	x	x	SC	spotted deadnettle	30.5	0.441786467	13.47448724
7/2/2014	T	T4	x	x	SC	ruby cinquefoil	75.5	0.785398163	59.29756131
7/2/2014	T	T4	x	x	SC	rose	30.5	28.27433388	862.3671833
7/2/2014	T	T4	x	x	SC	nightshade	30.5	1.22718463	37.42913122
7/2/2014	T	T4	x	x	SC	geranium	75.5	9.621127502	726.3951264
7/2/2014	T	T4	x	x	SC	dianthus	5	12.56637061	62.83185305
7/2/2014	T	T4	x	x	SC	coreopsis	75.5	23.75829444	1793.75123
7/2/2014	T	T4	x	x	SC	common mallow	5	1.130973355	5.654866775
7/2/2014	T	T4	x	x	SPH	yellow hop clover	350.5	0.015707963	5.505641032
7/2/2014	T	T4	x	x	SPH	wood sorrel	5	3.141592654	15.70796327
7/2/2014	T	T4	x	x	SPH	white fleabane	30.5	0.502654825	15.33097216
7/2/2014	T	T4	x	x	SPH	white clover	5	0.883572934	4.41786467
7/2/2014	T	T4	x	x	SPH	tomato	30.5	1.767145868	53.89794897
7/2/2014	T	T4	x	x	SPH	smooth hawksbeard	30.5	1.767145868	53.89794897
7/2/2014	T	T4	x	x	SPH	pepper	5	3.141592654	15.70796327
7/2/2014	T	T4	x	x	SPH	dandelion	5	11.04466167	55.22330835
7/3/2014	T	T4			WP	yellow hop clover	750.5	0.015707963	11.78882623
7/3/2014	T	T4			WP	white fleabane	350.5	0.502654825	176.1805162
7/3/2014	T	T4			WP	white clover	1000	0.883572934	883.572934
7/3/2014	T	T4			WP	tomato	750.5	1.767145868	1326.242974
7/3/2014	T	T4			WP	sunflower	5	254.4690049	1272.345025
7/3/2014	T	T4			WP	summer squash	30.5	44.17864669	1347.448724
7/3/2014	T	T4			WP	squash	5	44.17864669	220.8932335
7/3/2014	T	T4			WP	snapdragon	5	6	30
7/3/2014	T	T4			WP	red clover	75.5	2.454369261	185.3048792
7/3/2014	T	T4			WP	purple heavy bottom	30.5	0.75	22.875
7/3/2014	T	T4			WP	pepper	30.5	3.141592654	95.81857595
7/3/2014	T	T4			WP	nasturtium	30.5	14.52201204	442.9213672
7/3/2014	T	T4			WP	marigold	150.5	12.56637061	1891.238777
7/3/2014	T	T4			WP	english plantain	150.5	1.5	225.75
7/3/2014	T	T4			WP	eggplant	5	7.068583471	35.34291736
7/3/2014	T	T4			WP	dandelion	30.5	11.04466167	336.8621809
7/3/2014	T	T4			WP	cucumber	75.5	12.56637061	948.7609811
7/3/2014	T	T4			WP	crown vetch	750.5	3.534291735	2652.485947
7/3/2014	T	T4			WP	brassica	5	2.010619298	10.05309649
7/3/2014	T	T4			WP	bouncing bet	5	7.068583471	35.34291736
7/3/2014	T	T4			WP	bean (common)	30.5	1.4	42.7
7/3/2014	T	T4			WP	bean (common)	750.5	1.4	1050.7
7/3/2014	T	T4			WP	ageratum	30.5	0.785398163	23.95464397
7/3/2014	T	T4			WP	distinct yellow protruding	30.5	NA	NA
7/17/2014	T	T5	x	x	A	yarrow	750.5	11.87914722	8915.299989
7/17/2014	T	T5	x	x	A	wild bergamot	75.5	4.810563751	363.1975632
7/17/2014	T	T5	x	x	A	white fleabane	30.5	0.502654825	15.33097216
7/17/2014	T	T5	x	x	A	rough-fruited cinquefoil	30.5	2.544	77.592
7/17/2014	T	T5	x	x	A	queen anne's lace	5	11.87914722	59.3957361
7/17/2014	T	T5	x	x	A	black eyed susan	30.5	63.61725	1940.326125
7/17/2014	T	T5			BH	yarrow	30.5	11.87914722	362.3139902
7/17/2014	T	T5			BH	wild geranium	5	3.141592654	15.70796327
7/17/2014	T	T5			BH	white clover	75.5	0.883572934	66.70975652
7/17/2014	T	T5			BH	tomato	150.5	1.767145868	265.9554531
7/17/2014	T	T5			BH	tiger lily	5	201.0619298	1005.309649
7/17/2014	T	T5			BH	sunflower	5	254.4690049	1272.345025
7/17/2014	T	T5			BH	strawberry	5	4.523893421	22.61946711
7/17/2014	T	T5			BH	pepper	75.5	3.141592654	237.1902454
7/17/2014	T	T5			BH	pea	150.5	5	752.5
7/17/2014	T	T5			BH	nasturtium	30.5	14.52201204	442.9213672
7/17/2014	T	T5			BH	marigold	350.5	12.56637061	4404.512899
7/17/2014	T	T5			BH	husk cherry	5	0.785398163	3.926990815
7/17/2014	T	T5			BH	english plantain	350.5	1.5	525.75
7/17/2014	T	T5			BH	dill	350.5	2.454369261	860.256426
7/17/2014	T	T5			BH	cucumber	150.5	12.56637061	1891.238777
7/17/2014	T	T5			BH	cilantro	350.5	0.392699082	137.6410282
7/17/2014	T	T5			BH	carrot	75.5	11.87914722	896.8756151
7/17/2014	T	T5			BH	canada thistle	30.5	1.130973355	34.49468733
7/17/2014	T	T5			BH	bouncing bet	30.5	7.068583471	215.5917959
7/17/2014	T	T5			BH	bee balm	30.5	2.625	80.0625
7/17/2014	T	T5			BH	bean (common)	350.5	1.4	490.7
7/17/2014	T	T5			BH	autumn joy sedum	30.5	15.90431281	485.0815407
7/17/2014	T	T5			BH	arugula	150.5	1.327322896	199.7620958
7/17/2014	T	T5			BH	purple spike	30.5	0.441786467	13.47448724
7/17/2014	T	T5	x	x	BP	zinnia	30.5	23.75829444	724.6279804
7/17/2014	T	T5	x	x	BP	yellow coneflower	30.5	78.53981634	2395.464398
7/17/2014	T	T5	x	x	BP	yarrow	1000	11.87914722	11879.14722
7/17/2014	T	T5	x	x	BP	white clover	150.5	0.883572934	132.9777266
7/17/2014	T	T5	x	x	BP	tomato	350.5	1.767145868	619.3846267
7/17/2014	T	T5	x	x	BP	sunflower	30.5	254.4690049	7761.304649
7/17/2014	T	T5	x	x	BP	strawberry	30.5	4.523893421	137.9787493
7/17/2014	T	T5	x	x	BP	squash	30.5	44.17864669	1347.448724
7/17/2014	T	T5	x	x	BP	sage	350.5	1.125	394.3125
7/17/2014	T	T5	x	x	BP	red clover	5	2.454369261	12.27184631
7/17/2014	T	T5	x	x	BP	potato	150.5	8.295768101	1248.513099
7/17/2014	T	T5	x	x	BP	pepper	30.5	3.141592654	95.81857595
7/17/2014	T	T5	x	x	BP	nasturtium	5	14.52201204	72.6100602
7/17/2014	T	T5	x	x	BP	marigold	150.5	12.56637061	1891.238777
7/17/2014	T	T5	x	x	BP	dill	30.5	2.454369261	74.85826246
7/17/2014	T	T5	x	x	BP	cleome	75.5	6	453
7/17/2014	T	T5	x	x	BP	cilantro	1000	0.392699082	392.699082
7/17/2014	T	T5	x	x	BP	buckwheat	750.5	0.031415927	23.57765321
7/17/2014	T	T5	x	x	BP	brassica oleracea	30.5	0.785398163	23.95464397
7/17/2014	T	T5	x	x	BP	borage	150.5	7.068583471	1063.821812
7/17/2014	T	T5	x	x	BP	bean (common)	5	1.4	7
7/17/2014	T	T5	x	x	BP	arugula	150.5	1.327322896	199.7620958
7/17/2014	T	T5	x	x	BP	anise hyssop	30.5	0.5	15.25
7/17/2014	T	T5	x	x	BP	allium sp	350.5	25.13274123	8809.025801
7/17/2014	T	T5	x	x	CC	zinnia	30.5	23.75829444	724.6279804
7/17/2014	T	T5	x	x	CC	yellow hop clover	150.5	0.015707963	2.364048432
7/17/2014	T	T5	x	x	CC	white clover	5	0.883572934	4.41786467
[truncated: 2,365 more rows]
